# Supplementary material for: Cytokine profiling of molecular endotypes of knee osteoarthritis: insights from the IMI-APPROACH cohort
Source: Arthritis Res Ther. 2026 Jan 27;28:52. doi: 10.1186/s13075-026-03742-9 (PMC12918155; doi:10.1186/s13075-026-03742-9)
Supplement: Supplementary file 1 — Supplementary Material 1. [file 13075_2026_3742_MOESM1_ESM.xlsx]

## Sheet: Adjusted for confounders
Visit	Cytokine	Reference	Contrast	Adj. For age, sex, BMI	Percentage change (95% CI)	p-value	Adjusted p-value
M006	GM-CSF	Structural damage	Inflammatory	Yes	7.14 ( -4.88, 20.68)	0.261	0.766
M006	GM-CSF	Structural damage	Low tissue turnover	Yes	-8.06 (-18.29, 3.56)	0.172	0.724
M006	GM-CSF	Structural damage	timeM012	Yes	11.52 (-17.30, 50.53)	0.478	0.896
M006	GM-CSF	Structural damage	timeM024	Yes	-1.00 (-27.96, 36.21)	0.953	0.980
M006	GM-CSF	Structural damage	SexMale	Yes	-0.70 (-12.19, 12.30)	0.910	0.979
M006	GM-CSF	Structural damage	Age	Yes	0.90 ( 0.10, 1.71)	0.021	0.362
M006	GM-CSF	Structural damage	BMI	Yes	1.01 ( -0.20, 2.12)	0.094	0.611
M006	GM-CSF	Structural damage	Inflammatory:timeM012	Yes	-1.69 (-14.70, 13.31)	0.817	0.976
M006	GM-CSF	Structural damage	Low tissue turnover:timeM012	Yes	0.10 (-13.24, 15.49)	0.989	0.991
M006	GM-CSF	Structural damage	Inflammatory:timeM024	Yes	1.71 (-12.63, 18.41)	0.827	0.976
M006	GM-CSF	Structural damage	Low tissue turnover:timeM024	Yes	-0.90 (-15.04, 15.60)	0.908	0.979
M006	GM-CSF	Structural damage	timeM012:BMI	Yes	0.20 ( -0.80, 1.31)	0.661	0.957
M006	GM-CSF	Structural damage	timeM024:BMI	Yes	0.40 ( -0.80, 1.51)	0.515	0.908
M012	GM-CSF	Structural damage	Inflammatory	Yes	5.34 ( -6.95, 19.24)	0.417	0.893
M012	GM-CSF	Structural damage	Low tissue turnover	Yes	-7.96 (-17.96, 3.36)	0.165	0.724
M012	GM-CSF	Structural damage	timeM006	Yes	-10.33 (-33.57, 20.92)	0.478	0.896
M012	GM-CSF	Structural damage	timeM024	Yes	-11.22 (-35.66, 22.51)	0.472	0.896
M012	GM-CSF	Structural damage	SexMale	Yes	-0.70 (-12.19, 12.30)	0.910	0.979
M012	GM-CSF	Structural damage	Age	Yes	0.90 ( 0.10, 1.71)	0.021	0.362
M012	GM-CSF	Structural damage	BMI	Yes	1.21 ( 0.10, 2.43)	0.039	0.412
M012	GM-CSF	Structural damage	Inflammatory:timeM006	Yes	1.71 (-11.75, 17.23)	0.817	0.976
M012	GM-CSF	Structural damage	Low tissue turnover:timeM006	Yes	-0.10 (-13.41, 15.26)	0.989	0.991
M012	GM-CSF	Structural damage	Inflammatory:timeM024	Yes	3.46 (-11.31, 20.68)	0.668	0.962
M012	GM-CSF	Structural damage	Low tissue turnover:timeM024	Yes	-1.00 (-14.96, 15.14)	0.896	0.979
M012	GM-CSF	Structural damage	timeM006:BMI	Yes	-0.20 ( -1.29, 0.80)	0.661	0.957
M012	GM-CSF	Structural damage	timeM024:BMI	Yes	0.10 ( -1.00, 1.31)	0.811	0.976
M024	GM-CSF	Structural damage	Inflammatory	Yes	8.98 ( -4.11, 23.74)	0.189	0.724
M024	GM-CSF	Structural damage	Low tissue turnover	Yes	-8.88 (-18.94, 2.53)	0.126	0.611
M024	GM-CSF	Structural damage	timeM006	Yes	1.01 (-26.58, 38.82)	0.953	0.980
M024	GM-CSF	Structural damage	timeM012	Yes	12.64 (-18.37, 55.43)	0.472	0.896
M024	GM-CSF	Structural damage	SexMale	Yes	-0.70 (-12.19, 12.30)	0.910	0.979
M024	GM-CSF	Structural damage	Age	Yes	0.90 ( 0.10, 1.71)	0.021	0.362
M024	GM-CSF	Structural damage	BMI	Yes	1.41 ( 0.20, 2.63)	0.027	0.393
M024	GM-CSF	Structural damage	Inflammatory:timeM006	Yes	-1.69 (-15.55, 14.45)	0.827	0.976
M024	GM-CSF	Structural damage	Low tissue turnover:timeM006	Yes	0.90 (-13.50, 17.70)	0.908	0.979
M024	GM-CSF	Structural damage	Inflammatory:timeM012	Yes	-3.34 (-17.14, 12.75)	0.668	0.962
M024	GM-CSF	Structural damage	Low tissue turnover:timeM012	Yes	1.01 (-13.15, 17.59)	0.896	0.979
M024	GM-CSF	Structural damage	timeM006:BMI	Yes	-0.40 ( -1.49, 0.80)	0.515	0.908
M024	GM-CSF	Structural damage	timeM012:BMI	Yes	-0.10 ( -1.29, 1.01)	0.811	0.976
M006	IL-10	Structural damage	Inflammatory	Yes	24.61 ( 3.77, 49.63)	0.020	0.362
M006	IL-10	Structural damage	Low tissue turnover	Yes	1.11 (-15.80, 21.53)	0.903	0.979
M006	IL-10	Structural damage	timeM012	Yes	45.06 ( -8.97,130.94)	0.121	0.611
M006	IL-10	Structural damage	timeM024	Yes	-2.08 (-40.55, 61.12)	0.934	0.979
M006	IL-10	Structural damage	SexMale	Yes	6.08 (-10.42, 25.73)	0.495	0.896
M006	IL-10	Structural damage	Age	Yes	1.82 ( 0.80, 2.94)	0.001	0.047
M006	IL-10	Structural damage	BMI	Yes	1.82 ( 0.10, 3.46)	0.037	0.412
M006	IL-10	Structural damage	Inflammatory:timeM012	Yes	-13.84 (-31.00, 7.57)	0.192	0.724
M006	IL-10	Structural damage	Low tissue turnover:timeM012	Yes	-10.51 (-28.47, 11.74)	0.332	0.844
M006	IL-10	Structural damage	Inflammatory:timeM024	Yes	-5.73 (-25.62, 19.36)	0.626	0.948
M006	IL-10	Structural damage	Low tissue turnover:timeM024	Yes	2.63 (-19.35, 30.47)	0.834	0.976
M006	IL-10	Structural damage	timeM012:BMI	Yes	-0.30 ( -1.88, 1.41)	0.772	0.976
M006	IL-10	Structural damage	timeM024:BMI	Yes	0.40 ( -1.39, 2.22)	0.635	0.948
M012	IL-10	Structural damage	Inflammatory	Yes	7.36 (-10.86, 29.30)	0.457	0.893
M012	IL-10	Structural damage	Low tissue turnover	Yes	-9.52 (-24.04, 7.79)	0.267	0.767
M012	IL-10	Structural damage	timeM006	Yes	-31.06 (-56.70, 9.86)	0.121	0.611
M012	IL-10	Structural damage	timeM024	Yes	-32.50 (-58.81, 10.63)	0.122	0.611
M012	IL-10	Structural damage	SexMale	Yes	6.08 (-10.42, 25.73)	0.495	0.896
M012	IL-10	Structural damage	Age	Yes	1.82 ( 0.80, 2.94)	0.001	0.047
M012	IL-10	Structural damage	BMI	Yes	1.51 ( -0.10, 3.25)	0.071	0.540
M012	IL-10	Structural damage	Inflammatory:timeM006	Yes	16.07 ( -7.04, 44.92)	0.192	0.724
M012	IL-10	Structural damage	Low tissue turnover:timeM006	Yes	11.74 (-10.51, 39.79)	0.332	0.844
M012	IL-10	Structural damage	Inflammatory:timeM024	Yes	9.42 (-13.58, 38.40)	0.459	0.893
M012	IL-10	Structural damage	Low tissue turnover:timeM024	Yes	14.68 ( -9.24, 44.92)	0.255	0.764
M012	IL-10	Structural damage	timeM006:BMI	Yes	0.30 ( -1.39, 1.92)	0.772	0.976
M012	IL-10	Structural damage	timeM024:BMI	Yes	0.70 ( -1.09, 2.53)	0.449	0.893
M024	IL-10	Structural damage	Inflammatory	Yes	17.47 ( -3.25, 42.62)	0.106	0.611
M024	IL-10	Structural damage	Low tissue turnover	Yes	3.77 (-13.58, 24.61)	0.692	0.973
M024	IL-10	Structural damage	timeM006	Yes	2.12 (-37.94, 68.20)	0.934	0.979
M024	IL-10	Structural damage	timeM012	Yes	48.14 ( -9.61,142.78)	0.122	0.611
M024	IL-10	Structural damage	SexMale	Yes	6.08 (-10.42, 25.73)	0.495	0.896
M024	IL-10	Structural damage	Age	Yes	1.82 ( 0.80, 2.94)	0.001	0.047
M024	IL-10	Structural damage	BMI	Yes	2.22 ( 0.50, 4.08)	0.013	0.362
M024	IL-10	Structural damage	Inflammatory:timeM006	Yes	6.08 (-16.22, 34.45)	0.626	0.948
M024	IL-10	Structural damage	Low tissue turnover:timeM006	Yes	-2.57 (-23.36, 23.99)	0.834	0.976
M024	IL-10	Structural damage	Inflammatory:timeM012	Yes	-8.61 (-27.75, 15.72)	0.459	0.893
M024	IL-10	Structural damage	Low tissue turnover:timeM012	Yes	-12.80 (-31.00, 10.19)	0.255	0.764
M024	IL-10	Structural damage	timeM006:BMI	Yes	-0.40 ( -2.18, 1.41)	0.635	0.948
M024	IL-10	Structural damage	timeM012:BMI	Yes	-0.70 ( -2.47, 1.11)	0.449	0.893
M006	IL-12p70	Structural damage	Inflammatory	Yes	-10.95 (-26.66, 8.22)	0.251	0.764
M006	IL-12p70	Structural damage	Low tissue turnover	Yes	-2.86 (-20.63, 18.89)	0.782	0.976
M006	IL-12p70	Structural damage	timeM012	Yes	21.90 (-27.24,104.83)	0.458	0.893
M006	IL-12p70	Structural damage	timeM024	Yes	40.49 (-23.36,158.05)	0.276	0.767
M006	IL-12p70	Structural damage	SexMale	Yes	15.14 ( 0.90, 31.52)	0.039	0.412
M006	IL-12p70	Structural damage	Age	Yes	-0.10 ( -1.00, 0.70)	0.740	0.976
M006	IL-12p70	Structural damage	BMI	Yes	0.50 ( -1.19, 2.12)	0.587	0.944
M006	IL-12p70	Structural damage	Inflammatory:timeM012	Yes	15.95 ( -9.61, 48.88)	0.251	0.764
M006	IL-12p70	Structural damage	Low tissue turnover:timeM012	Yes	1.92 (-20.23, 30.21)	0.881	0.979
M006	IL-12p70	Structural damage	Inflammatory:timeM024	Yes	8.44 (-19.27, 45.79)	0.594	0.944
M006	IL-12p70	Structural damage	Low tissue turnover:timeM024	Yes	9.09 (-18.45, 46.08)	0.563	0.944
M006	IL-12p70	Structural damage	timeM012:BMI	Yes	-0.30 ( -2.18, 1.61)	0.774	0.976
M006	IL-12p70	Structural damage	timeM024:BMI	Yes	-1.78 ( -3.92, 0.40)	0.107	0.611
M012	IL-12p70	Structural damage	Inflammatory	Yes	3.36 (-14.02, 24.11)	0.731	0.976
M012	IL-12p70	Structural damage	Low tissue turnover	Yes	-1.00 (-16.22, 17.00)	0.909	0.979
M012	IL-12p70	Structural damage	timeM006	Yes	-17.96 (-51.18, 37.44)	0.458	0.893
M012	IL-12p70	Structural damage	timeM024	Yes	15.26 (-33.70,100.57)	0.619	0.948
M012	IL-12p70	Structural damage	SexMale	Yes	15.14 ( 0.90, 31.52)	0.039	0.412
M012	IL-12p70	Structural damage	Age	Yes	-0.10 ( -1.00, 0.70)	0.740	0.976
M012	IL-12p70	Structural damage	BMI	Yes	0.20 ( -1.19, 1.61)	0.793	0.976
M012	IL-12p70	Structural damage	Inflammatory:timeM006	Yes	-13.76 (-32.83, 10.63)	0.251	0.764
M012	IL-12p70	Structural damage	Low tissue turnover:timeM006	Yes	-1.88 (-23.20, 25.36)	0.881	0.979
M012	IL-12p70	Structural damage	Inflammatory:timeM024	Yes	-6.48 (-29.46, 23.99)	0.646	0.948
M012	IL-12p70	Structural damage	Low tissue turnover:timeM024	Yes	7.04 (-17.88, 39.65)	0.620	0.948
M012	IL-12p70	Structural damage	timeM006:BMI	Yes	0.30 ( -1.59, 2.22)	0.774	0.976
M012	IL-12p70	Structural damage	timeM024:BMI	Yes	-1.49 ( -3.44, 0.40)	0.126	0.611
M024	IL-12p70	Structural damage	Inflammatory	Yes	-3.34 (-23.74, 22.51)	0.780	0.976
M024	IL-12p70	Structural damage	Low tissue turnover	Yes	5.97 (-14.96, 32.18)	0.609	0.948
M024	IL-12p70	Structural damage	timeM006	Yes	-28.82 (-61.25, 30.47)	0.276	0.767
M024	IL-12p70	Structural damage	timeM012	Yes	-13.24 (-50.14, 50.83)	0.619	0.948
M024	IL-12p70	Structural damage	SexMale	Yes	15.14 ( 0.90, 31.52)	0.039	0.412
M024	IL-12p70	Structural damage	Age	Yes	-0.10 ( -1.00, 0.70)	0.740	0.976
M024	IL-12p70	Structural damage	BMI	Yes	-1.29 ( -3.05, 0.40)	0.128	0.611
M024	IL-12p70	Structural damage	Inflammatory:timeM006	Yes	-7.78 (-31.41, 23.86)	0.594	0.944
M024	IL-12p70	Structural damage	Low tissue turnover:timeM006	Yes	-8.33 (-31.55, 22.63)	0.563	0.944
M024	IL-12p70	Structural damage	Inflammatory:timeM012	Yes	6.93 (-19.35, 41.76)	0.646	0.948
M024	IL-12p70	Structural damage	Low tissue turnover:timeM012	Yes	-6.57 (-28.39, 21.77)	0.620	0.948
M024	IL-12p70	Structural damage	timeM006:BMI	Yes	1.82 ( -0.40, 4.08)	0.107	0.611
M024	IL-12p70	Structural damage	timeM012:BMI	Yes	1.51 ( -0.40, 3.56)	0.126	0.611
M006	IL-15	Structural damage	Inflammatory	Yes	6.18 ( -1.49, 14.34)	0.121	0.611
M006	IL-15	Structural damage	Low tissue turnover	Yes	0.40 ( -6.85, 8.22)	0.924	0.979
M006	IL-15	Structural damage	timeM012	Yes	1.21 (-17.30, 23.99)	0.907	0.979
M006	IL-15	Structural damage	timeM024	Yes	0.80 (-18.86, 25.36)	0.942	0.979
M006	IL-15	Structural damage	SexMale	Yes	4.50 ( -1.19, 10.52)	0.125	0.611
M006	IL-15	Structural damage	Age	Yes	-0.30 ( -0.60, 0.10)	0.121	0.611
M006	IL-15	Structural damage	BMI	Yes	-0.30 ( -0.90, 0.40)	0.395	0.885
M006	IL-15	Structural damage	Inflammatory:timeM012	Yes	-7.50 (-15.80, 1.61)	0.108	0.611
M006	IL-15	Structural damage	Low tissue turnover:timeM012	Yes	-2.76 (-11.40, 6.61)	0.549	0.938
M006	IL-15	Structural damage	Inflammatory:timeM024	Yes	-2.57 (-12.01, 7.79)	0.614	0.948
M006	IL-15	Structural damage	Low tissue turnover:timeM024	Yes	3.98 ( -5.82, 14.80)	0.444	0.893
M006	IL-15	Structural damage	timeM012:BMI	Yes	0.30 ( -0.50, 1.01)	0.460	0.893
M006	IL-15	Structural damage	timeM024:BMI	Yes	-0.10 ( -0.90, 0.70)	0.865	0.979
M012	IL-15	Structural damage	Inflammatory	Yes	-1.78 ( -8.61, 5.55)	0.629	0.948
M012	IL-15	Structural damage	Low tissue turnover	Yes	-2.47 ( -8.88, 4.39)	0.479	0.896
M012	IL-15	Structural damage	timeM006	Yes	-1.19 (-19.35, 20.92)	0.907	0.979
M012	IL-15	Structural damage	timeM024	Yes	-0.40 (-18.78, 22.14)	0.970	0.984
M012	IL-15	Structural damage	SexMale	Yes	4.50 ( -1.19, 10.52)	0.125	0.611
M012	IL-15	Structural damage	Age	Yes	-0.30 ( -0.60, 0.10)	0.121	0.611
M012	IL-15	Structural damage	BMI	Yes	0.00 ( -0.60, 0.60)	0.983	0.988
M012	IL-15	Structural damage	Inflammatory:timeM006	Yes	8.11 ( -1.59, 18.77)	0.108	0.611
M012	IL-15	Structural damage	Low tissue turnover:timeM006	Yes	2.84 ( -6.20, 12.86)	0.549	0.938
M012	IL-15	Structural damage	Inflammatory:timeM024	Yes	5.23 ( -4.50, 16.07)	0.309	0.814
M012	IL-15	Structural damage	Low tissue turnover:timeM024	Yes	7.04 ( -2.66, 17.59)	0.165	0.724
M012	IL-15	Structural damage	timeM006:BMI	Yes	-0.30 ( -1.00, 0.50)	0.460	0.893
M012	IL-15	Structural damage	timeM024:BMI	Yes	-0.40 ( -1.09, 0.40)	0.350	0.850
M024	IL-15	Structural damage	Inflammatory	Yes	3.36 ( -4.40, 11.85)	0.407	0.892
M024	IL-15	Structural damage	Low tissue turnover	Yes	4.39 ( -2.96, 12.30)	0.255	0.764
M024	IL-15	Structural damage	timeM006	Yes	-0.80 (-20.23, 23.24)	0.942	0.979
M024	IL-15	Structural damage	timeM012	Yes	0.40 (-18.13, 23.12)	0.970	0.984
M024	IL-15	Structural damage	SexMale	Yes	4.50 ( -1.19, 10.52)	0.125	0.611
M024	IL-15	Structural damage	Age	Yes	-0.30 ( -0.60, 0.10)	0.121	0.611
M024	IL-15	Structural damage	BMI	Yes	-0.40 ( -1.00, 0.30)	0.284	0.771
M024	IL-15	Structural damage	Inflammatory:timeM006	Yes	2.63 ( -7.23, 13.66)	0.614	0.948
M024	IL-15	Structural damage	Low tissue turnover:timeM006	Yes	-3.82 (-12.89, 6.18)	0.444	0.893
M024	IL-15	Structural damage	Inflammatory:timeM012	Yes	-4.97 (-13.84, 4.71)	0.309	0.814
M024	IL-15	Structural damage	Low tissue turnover:timeM012	Yes	-6.57 (-14.96, 2.74)	0.165	0.724
M024	IL-15	Structural damage	timeM006:BMI	Yes	0.10 ( -0.70, 0.90)	0.865	0.979
M024	IL-15	Structural damage	timeM012:BMI	Yes	0.40 ( -0.40, 1.11)	0.350	0.850
M006	IL-17A	Structural damage	Inflammatory	Yes	0.90 ( -9.61, 12.75)	0.867	0.979
M006	IL-17A	Structural damage	Low tissue turnover	Yes	3.56 ( -7.41, 15.72)	0.546	0.936
M006	IL-17A	Structural damage	timeM012	Yes	-12.37 (-36.43, 20.68)	0.423	0.893
M006	IL-17A	Structural damage	timeM024	Yes	-13.67 (-38.74, 21.77)	0.407	0.892
M006	IL-17A	Structural damage	SexMale	Yes	-4.69 (-12.10, 3.25)	0.240	0.755
M006	IL-17A	Structural damage	Age	Yes	-0.60 ( -1.09, -0.10)	0.021	0.362
M006	IL-17A	Structural damage	BMI	Yes	0.10 ( -0.80, 1.01)	0.867	0.979
M006	IL-17A	Structural damage	Inflammatory:timeM012	Yes	-2.96 (-16.47, 12.64)	0.697	0.973
M006	IL-17A	Structural damage	Low tissue turnover:timeM012	Yes	-3.73 (-17.14, 11.74)	0.618	0.948
M006	IL-17A	Structural damage	Inflammatory:timeM024	Yes	1.61 (-13.50, 19.36)	0.842	0.977
M006	IL-17A	Structural damage	Low tissue turnover:timeM024	Yes	-8.88 (-22.43, 7.04)	0.262	0.766
M006	IL-17A	Structural damage	timeM012:BMI	Yes	0.80 ( -0.40, 1.92)	0.186	0.724
M006	IL-17A	Structural damage	timeM024:BMI	Yes	0.30 ( -0.90, 1.51)	0.646	0.948
M012	IL-17A	Structural damage	Inflammatory	Yes	-1.98 (-12.89, 10.19)	0.737	0.976
M012	IL-17A	Structural damage	Low tissue turnover	Yes	-0.40 (-11.22, 11.74)	0.948	0.980
M012	IL-17A	Structural damage	timeM006	Yes	14.11 (-17.14, 57.30)	0.423	0.893
M012	IL-17A	Structural damage	timeM024	Yes	-1.39 (-30.79, 40.64)	0.937	0.979
M012	IL-17A	Structural damage	SexMale	Yes	-4.69 (-12.10, 3.25)	0.240	0.755
M012	IL-17A	Structural damage	Age	Yes	-0.60 ( -1.09, -0.10)	0.021	0.362
M012	IL-17A	Structural damage	BMI	Yes	0.90 ( -0.10, 1.82)	0.077	0.573
M012	IL-17A	Structural damage	Inflammatory:timeM006	Yes	3.05 (-11.22, 19.72)	0.697	0.973
M012	IL-17A	Structural damage	Low tissue turnover:timeM006	Yes	3.87 (-10.51, 20.68)	0.618	0.948
M012	IL-17A	Structural damage	Inflammatory:timeM024	Yes	4.71 (-11.13, 23.49)	0.585	0.944
M012	IL-17A	Structural damage	Low tissue turnover:timeM024	Yes	-5.35 (-19.59, 11.52)	0.515	0.908
M012	IL-17A	Structural damage	timeM006:BMI	Yes	-0.80 ( -1.88, 0.40)	0.186	0.724
M012	IL-17A	Structural damage	timeM024:BMI	Yes	-0.50 ( -1.78, 0.80)	0.449	0.893
M024	IL-17A	Structural damage	Inflammatory	Yes	2.63 ( -9.79, 16.65)	0.694	0.973
M024	IL-17A	Structural damage	Low tissue turnover	Yes	-5.73 (-16.64, 6.72)	0.356	0.859
M024	IL-17A	Structural damage	timeM006	Yes	15.84 (-17.88, 63.23)	0.407	0.892
M024	IL-17A	Structural damage	timeM012	Yes	1.41 (-28.89, 44.48)	0.937	0.979
M024	IL-17A	Structural damage	SexMale	Yes	-4.69 (-12.10, 3.25)	0.240	0.755
M024	IL-17A	Structural damage	Age	Yes	-0.60 ( -1.09, -0.10)	0.021	0.362
M024	IL-17A	Structural damage	BMI	Yes	0.40 ( -0.70, 1.41)	0.491	0.896
M024	IL-17A	Structural damage	Inflammatory:timeM006	Yes	-1.59 (-16.22, 15.60)	0.842	0.977
M024	IL-17A	Structural damage	Low tissue turnover:timeM006	Yes	9.75 ( -6.57, 28.92)	0.262	0.766
M024	IL-17A	Structural damage	Inflammatory:timeM012	Yes	-4.50 (-19.02, 12.52)	0.585	0.944
M024	IL-17A	Structural damage	Low tissue turnover:timeM012	Yes	5.65 (-10.33, 24.36)	0.515	0.908
M024	IL-17A	Structural damage	timeM006:BMI	Yes	-0.30 ( -1.49, 0.90)	0.646	0.948
M024	IL-17A	Structural damage	timeM012:BMI	Yes	0.50 ( -0.80, 1.82)	0.449	0.893
M006	IL-1α	Structural damage	Inflammatory	Yes	-2.57 (-17.22, 14.68)	0.756	0.976
M006	IL-1α	Structural damage	Low tissue turnover	Yes	-4.40 (-19.18, 13.09)	0.603	0.944
M006	IL-1α	Structural damage	timeM012	Yes	-18.70 (-48.21, 27.89)	0.374	0.868
M006	IL-1α	Structural damage	timeM024	Yes	-0.90 (-38.00, 58.72)	0.969	0.984
M006	IL-1α	Structural damage	SexMale	Yes	5.97 ( -6.39, 19.84)	0.362	0.859
M006	IL-1α	Structural damage	Age	Yes	-0.50 ( -1.29, 0.30)	0.199	0.724
M006	IL-1α	Structural damage	BMI	Yes	-0.20 ( -1.59, 1.31)	0.812	0.976
M006	IL-1α	Structural damage	Inflammatory:timeM012	Yes	-0.20 (-18.70, 22.51)	0.983	0.988
M006	IL-1α	Structural damage	Low tissue turnover:timeM012	Yes	2.12 (-16.97, 25.73)	0.843	0.977
M006	IL-1α	Structural damage	Inflammatory:timeM024	Yes	4.39 (-16.22, 29.95)	0.705	0.973
M006	IL-1α	Structural damage	Low tissue turnover:timeM024	Yes	-10.68 (-28.32, 11.18)	0.317	0.816
M006	IL-1α	Structural damage	timeM012:BMI	Yes	0.70 ( -0.90, 2.43)	0.389	0.879
M006	IL-1α	Structural damage	timeM024:BMI	Yes	0.20 ( -1.49, 1.92)	0.803	0.976
M012	IL-1α	Structural damage	Inflammatory	Yes	-2.76 (-17.14, 14.11)	0.731	0.976
M012	IL-1α	Structural damage	Low tissue turnover	Yes	-2.37 (-16.31, 14.00)	0.765	0.976
M012	IL-1α	Structural damage	timeM006	Yes	23.00 (-21.81, 93.09)	0.374	0.868
M012	IL-1α	Structural damage	timeM024	Yes	21.90 (-21.96, 90.41)	0.389	0.879
M012	IL-1α	Structural damage	SexMale	Yes	5.97 ( -6.39, 19.84)	0.362	0.859
M012	IL-1α	Structural damage	Age	Yes	-0.50 ( -1.29, 0.30)	0.199	0.724
M012	IL-1α	Structural damage	BMI	Yes	0.60 ( -0.80, 1.92)	0.422	0.893
M012	IL-1α	Structural damage	Inflammatory:timeM006	Yes	0.20 (-18.37, 23.00)	0.983	0.988
M012	IL-1α	Structural damage	Low tissue turnover:timeM006	Yes	-2.08 (-20.47, 20.44)	0.843	0.977
M012	IL-1α	Structural damage	Inflammatory:timeM024	Yes	4.60 (-15.72, 29.69)	0.685	0.973
M012	IL-1α	Structural damage	Low tissue turnover:timeM024	Yes	-12.54 (-29.11, 7.90)	0.214	0.724
M012	IL-1α	Structural damage	timeM006:BMI	Yes	-0.70 ( -2.37, 0.90)	0.389	0.879
M012	IL-1α	Structural damage	timeM024:BMI	Yes	-0.50 ( -2.08, 1.11)	0.535	0.924
M024	IL-1α	Structural damage	Inflammatory	Yes	1.71 (-14.62, 20.92)	0.850	0.979
M024	IL-1α	Structural damage	Low tissue turnover	Yes	-14.62 (-27.24, 0.10)	0.055	0.474
M024	IL-1α	Structural damage	timeM006	Yes	0.90 (-37.00, 61.28)	0.969	0.984
M024	IL-1α	Structural damage	timeM012	Yes	-17.96 (-47.48, 28.15)	0.389	0.879
M024	IL-1α	Structural damage	SexMale	Yes	5.97 ( -6.39, 19.84)	0.362	0.859
M024	IL-1α	Structural damage	Age	Yes	-0.50 ( -1.29, 0.30)	0.199	0.724
M024	IL-1α	Structural damage	BMI	Yes	0.00 ( -1.39, 1.51)	0.952	0.980
M024	IL-1α	Structural damage	Inflammatory:timeM006	Yes	-4.21 (-23.05, 19.36)	0.705	0.973
M024	IL-1α	Structural damage	Low tissue turnover:timeM006	Yes	11.96 (-10.06, 39.51)	0.317	0.816
M024	IL-1α	Structural damage	Inflammatory:timeM012	Yes	-4.40 (-22.89, 18.65)	0.685	0.973
M024	IL-1α	Structural damage	Low tissue turnover:timeM012	Yes	14.34 ( -7.32, 41.06)	0.214	0.724
M024	IL-1α	Structural damage	timeM006:BMI	Yes	-0.20 ( -1.88, 1.51)	0.803	0.976
M024	IL-1α	Structural damage	timeM012:BMI	Yes	0.50 ( -1.09, 2.12)	0.535	0.924
M006	IL-1β	Structural damage	Inflammatory	Yes	2.84 ( -6.57, 13.09)	0.577	0.944
M006	IL-1β	Structural damage	Low tissue turnover	Yes	2.74 ( -6.67, 13.09)	0.582	0.944
M006	IL-1β	Structural damage	timeM012	Yes	-10.06 (-31.55, 18.29)	0.455	0.893
M006	IL-1β	Structural damage	timeM024	Yes	-12.89 (-36.24, 18.77)	0.389	0.879
M006	IL-1β	Structural damage	SexMale	Yes	4.71 ( -2.08, 11.96)	0.183	0.724
M006	IL-1β	Structural damage	Age	Yes	-0.10 ( -0.50, 0.30)	0.598	0.944
M006	IL-1β	Structural damage	BMI	Yes	-0.30 ( -1.09, 0.50)	0.448	0.893
M006	IL-1β	Structural damage	Inflammatory:timeM012	Yes	-5.54 (-16.56, 6.82)	0.369	0.868
M006	IL-1β	Structural damage	Low tissue turnover:timeM012	Yes	0.80 (-10.68, 13.77)	0.903	0.979
M006	IL-1β	Structural damage	Inflammatory:timeM024	Yes	5.55 ( -9.06, 22.38)	0.484	0.896
M006	IL-1β	Structural damage	Low tissue turnover:timeM024	Yes	2.84 (-10.95, 18.89)	0.704	0.973
M006	IL-1β	Structural damage	timeM012:BMI	Yes	0.80 ( -0.20, 1.82)	0.109	0.611
M006	IL-1β	Structural damage	timeM024:BMI	Yes	0.40 ( -0.70, 1.51)	0.502	0.897
M012	IL-1β	Structural damage	Inflammatory	Yes	-2.96 (-11.49, 6.50)	0.536	0.925
M012	IL-1β	Structural damage	Low tissue turnover	Yes	3.56 ( -5.16, 13.09)	0.441	0.893
M012	IL-1β	Structural damage	timeM006	Yes	11.18 (-15.46, 46.08)	0.455	0.893
M012	IL-1β	Structural damage	timeM024	Yes	-3.25 (-28.39, 30.73)	0.833	0.976
M012	IL-1β	Structural damage	SexMale	Yes	4.71 ( -2.08, 11.96)	0.183	0.724
M012	IL-1β	Structural damage	Age	Yes	-0.10 ( -0.50, 0.30)	0.598	0.944
M012	IL-1β	Structural damage	BMI	Yes	0.50 ( -0.20, 1.21)	0.193	0.724
M012	IL-1β	Structural damage	Inflammatory:timeM006	Yes	5.87 ( -6.39, 19.84)	0.369	0.868
M012	IL-1β	Structural damage	Low tissue turnover:timeM006	Yes	-0.80 (-12.10, 11.96)	0.903	0.979
M012	IL-1β	Structural damage	Inflammatory:timeM024	Yes	11.74 ( -3.44, 29.30)	0.142	0.665
M012	IL-1β	Structural damage	Low tissue turnover:timeM024	Yes	2.02 (-10.95, 17.12)	0.772	0.976
M012	IL-1β	Structural damage	timeM006:BMI	Yes	-0.80 ( -1.78, 0.20)	0.109	0.611
M012	IL-1β	Structural damage	timeM024:BMI	Yes	-0.40 ( -1.49, 0.60)	0.439	0.893
M024	IL-1β	Structural damage	Inflammatory	Yes	8.44 ( -4.30, 22.88)	0.210	0.724
M024	IL-1β	Structural damage	Low tissue turnover	Yes	5.65 ( -5.64, 18.53)	0.343	0.850
M024	IL-1β	Structural damage	timeM006	Yes	14.80 (-15.80, 56.83)	0.389	0.879
M024	IL-1β	Structural damage	timeM012	Yes	3.36 (-23.51, 39.65)	0.833	0.976
M024	IL-1β	Structural damage	SexMale	Yes	4.71 ( -2.08, 11.96)	0.183	0.724
M024	IL-1β	Structural damage	Age	Yes	-0.10 ( -0.50, 0.30)	0.598	0.944
M024	IL-1β	Structural damage	BMI	Yes	0.10 ( -0.90, 1.01)	0.888	0.979
M024	IL-1β	Structural damage	Inflammatory:timeM006	Yes	-5.26 (-18.29, 9.97)	0.484	0.896
M024	IL-1β	Structural damage	Low tissue turnover:timeM006	Yes	-2.76 (-15.89, 12.30)	0.704	0.973
M024	IL-1β	Structural damage	Inflammatory:timeM012	Yes	-10.51 (-22.66, 3.56)	0.142	0.665
M024	IL-1β	Structural damage	Low tissue turnover:timeM012	Yes	-1.98 (-14.62, 12.30)	0.772	0.976
M024	IL-1β	Structural damage	timeM006:BMI	Yes	-0.40 ( -1.49, 0.70)	0.502	0.897
M024	IL-1β	Structural damage	timeM012:BMI	Yes	0.40 ( -0.60, 1.51)	0.439	0.893
M006	IL-1ra	Structural damage	Inflammatory	Yes	22.14 ( 7.90, 38.40)	0.002	0.083
M006	IL-1ra	Structural damage	Low tissue turnover	Yes	9.53 ( -3.05, 23.61)	0.149	0.676
M006	IL-1ra	Structural damage	timeM012	Yes	-3.82 (-29.11, 30.60)	0.805	0.976
M006	IL-1ra	Structural damage	timeM024	Yes	-19.43 (-41.84, 11.74)	0.200	0.724
M006	IL-1ra	Structural damage	SexMale	Yes	-8.33 (-19.91, 5.02)	0.214	0.724
M006	IL-1ra	Structural damage	Age	Yes	-0.90 ( -1.69, 0.00)	0.045	0.440
M006	IL-1ra	Structural damage	BMI	Yes	3.77 ( 2.53, 5.02)	<0.001	<0.001
M006	IL-1ra	Structural damage	Inflammatory:timeM012	Yes	10.96 ( -4.11, 28.27)	0.168	0.724
M006	IL-1ra	Structural damage	Low tissue turnover:timeM012	Yes	3.36 (-10.68, 19.60)	0.661	0.957
M006	IL-1ra	Structural damage	Inflammatory:timeM024	Yes	14.34 ( -2.27, 33.64)	0.097	0.611
M006	IL-1ra	Structural damage	Low tissue turnover:timeM024	Yes	0.70 (-14.02, 17.82)	0.932	0.979
M006	IL-1ra	Structural damage	timeM012:BMI	Yes	-0.10 ( -1.19, 1.01)	0.882	0.979
M006	IL-1ra	Structural damage	timeM024:BMI	Yes	0.20 ( -1.00, 1.41)	0.704	0.973
M012	IL-1ra	Structural damage	Inflammatory	Yes	35.53 ( 19.01, 54.34)	<0.001	<0.001
M012	IL-1ra	Structural damage	Low tissue turnover	Yes	13.09 ( 0.40, 27.51)	0.045	0.440
M012	IL-1ra	Structural damage	timeM006	Yes	3.98 (-23.43, 41.06)	0.805	0.976
M012	IL-1ra	Structural damage	timeM024	Yes	-16.22 (-39.77, 16.53)	0.298	0.789
M012	IL-1ra	Structural damage	SexMale	Yes	-8.33 (-19.91, 5.02)	0.214	0.724
M012	IL-1ra	Structural damage	Age	Yes	-0.90 ( -1.69, 0.00)	0.045	0.440
M012	IL-1ra	Structural damage	BMI	Yes	3.67 ( 2.43, 5.02)	<0.001	<0.001
M012	IL-1ra	Structural damage	Inflammatory:timeM006	Yes	-9.88 (-22.04, 4.29)	0.168	0.724
M012	IL-1ra	Structural damage	Low tissue turnover:timeM006	Yes	-3.25 (-16.39, 11.96)	0.661	0.957
M012	IL-1ra	Structural damage	Inflammatory:timeM024	Yes	3.05 (-12.01, 20.68)	0.712	0.975
M012	IL-1ra	Structural damage	Low tissue turnover:timeM024	Yes	-2.57 (-16.64, 13.88)	0.746	0.976
M012	IL-1ra	Structural damage	timeM006:BMI	Yes	0.10 ( -1.00, 1.21)	0.882	0.979
M012	IL-1ra	Structural damage	timeM024:BMI	Yes	0.30 ( -0.90, 1.51)	0.604	0.944
M024	IL-1ra	Structural damage	Inflammatory	Yes	39.65 ( 22.26, 59.36)	<0.001	<0.001
M024	IL-1ra	Structural damage	Low tissue turnover	Yes	10.19 ( -2.37, 24.48)	0.120	0.611
M024	IL-1ra	Structural damage	timeM006	Yes	24.11 (-10.51, 71.94)	0.200	0.724
M024	IL-1ra	Structural damage	timeM012	Yes	19.36 (-14.19, 66.03)	0.298	0.789
M024	IL-1ra	Structural damage	SexMale	Yes	-8.33 (-19.91, 5.02)	0.214	0.724
M024	IL-1ra	Structural damage	Age	Yes	-0.90 ( -1.69, 0.00)	0.045	0.440
M024	IL-1ra	Structural damage	BMI	Yes	3.98 ( 2.74, 5.34)	<0.001	<0.001
M024	IL-1ra	Structural damage	Inflammatory:timeM006	Yes	-12.54 (-25.17, 2.33)	0.097	0.611
M024	IL-1ra	Structural damage	Low tissue turnover:timeM006	Yes	-0.70 (-15.13, 16.30)	0.932	0.979
M024	IL-1ra	Structural damage	Inflammatory:timeM012	Yes	-2.96 (-17.14, 13.66)	0.712	0.975
M024	IL-1ra	Structural damage	Low tissue turnover:timeM012	Yes	2.63 (-12.19, 19.96)	0.746	0.976
M024	IL-1ra	Structural damage	timeM006:BMI	Yes	-0.20 ( -1.39, 1.01)	0.704	0.973
M024	IL-1ra	Structural damage	timeM012:BMI	Yes	-0.30 ( -1.49, 0.90)	0.604	0.944
M006	IL-2	Structural damage	Inflammatory	Yes	-3.15 (-13.67, 8.65)	0.591	0.944
M006	IL-2	Structural damage	Low tissue turnover	Yes	3.05 ( -8.24, 15.60)	0.620	0.948
M006	IL-2	Structural damage	timeM012	Yes	-7.23 (-32.29, 27.25)	0.644	0.948
M006	IL-2	Structural damage	timeM024	Yes	-1.59 (-30.09, 38.68)	0.926	0.979
M006	IL-2	Structural damage	SexMale	Yes	9.09 ( 0.90, 17.82)	0.030	0.393
M006	IL-2	Structural damage	Age	Yes	-0.30 ( -0.80, 0.20)	0.218	0.724
M006	IL-2	Structural damage	BMI	Yes	-0.30 ( -1.29, 0.70)	0.568	0.944
M006	IL-2	Structural damage	Inflammatory:timeM012	Yes	0.60 (-13.24, 16.53)	0.940	0.979
M006	IL-2	Structural damage	Low tissue turnover:timeM012	Yes	-3.34 (-16.39, 11.63)	0.648	0.949
M006	IL-2	Structural damage	Inflammatory:timeM024	Yes	17.00 ( -0.40, 37.30)	0.058	0.492
M006	IL-2	Structural damage	Low tissue turnover:timeM024	Yes	2.43 (-12.45, 19.84)	0.770	0.976
M006	IL-2	Structural damage	timeM012:BMI	Yes	0.80 ( -0.40, 1.92)	0.205	0.724
M006	IL-2	Structural damage	timeM024:BMI	Yes	-0.20 ( -1.49, 1.11)	0.757	0.976
M012	IL-2	Structural damage	Inflammatory	Yes	-2.57 (-12.63, 8.55)	0.640	0.948
M012	IL-2	Structural damage	Low tissue turnover	Yes	-0.40 (-10.15, 10.41)	0.934	0.979
M012	IL-2	Structural damage	timeM006	Yes	7.79 (-21.42, 47.70)	0.644	0.948
M012	IL-2	Structural damage	timeM024	Yes	6.08 (-23.20, 46.52)	0.724	0.976
M012	IL-2	Structural damage	SexMale	Yes	9.09 ( 0.90, 17.82)	0.030	0.393
M012	IL-2	Structural damage	Age	Yes	-0.30 ( -0.80, 0.20)	0.218	0.724
M012	IL-2	Structural damage	BMI	Yes	0.50 ( -0.40, 1.31)	0.287	0.774
M012	IL-2	Structural damage	Inflammatory:timeM006	Yes	-0.60 (-14.19, 15.26)	0.940	0.979
M012	IL-2	Structural damage	Low tissue turnover:timeM006	Yes	3.46 (-10.42, 19.60)	0.648	0.949
M012	IL-2	Structural damage	Inflammatory:timeM024	Yes	16.30 ( -0.50, 35.93)	0.061	0.505
M012	IL-2	Structural damage	Low tissue turnover:timeM024	Yes	5.97 ( -8.70, 23.00)	0.452	0.893
M012	IL-2	Structural damage	timeM006:BMI	Yes	-0.80 ( -1.88, 0.40)	0.205	0.724
M012	IL-2	Structural damage	timeM024:BMI	Yes	-1.00 ( -2.08, 0.20)	0.114	0.611
M024	IL-2	Structural damage	Inflammatory	Yes	13.31 ( -0.10, 28.40)	0.054	0.474
M024	IL-2	Structural damage	Low tissue turnover	Yes	5.44 ( -6.01, 18.41)	0.371	0.868
M024	IL-2	Structural damage	timeM006	Yes	1.61 (-27.89, 43.05)	0.926	0.979
M024	IL-2	Structural damage	timeM012	Yes	-5.73 (-31.75, 30.21)	0.724	0.976
M024	IL-2	Structural damage	SexMale	Yes	9.09 ( 0.90, 17.82)	0.030	0.393
M024	IL-2	Structural damage	Age	Yes	-0.30 ( -0.80, 0.20)	0.218	0.724
M024	IL-2	Structural damage	BMI	Yes	-0.50 ( -1.49, 0.50)	0.346	0.850
M024	IL-2	Structural damage	Inflammatory:timeM006	Yes	-14.53 (-27.17, 0.40)	0.058	0.492
M024	IL-2	Structural damage	Low tissue turnover:timeM006	Yes	-2.37 (-16.56, 14.22)	0.770	0.976
M024	IL-2	Structural damage	Inflammatory:timeM012	Yes	-14.02 (-26.43, 0.50)	0.061	0.505
M024	IL-2	Structural damage	Low tissue turnover:timeM012	Yes	-5.64 (-18.70, 9.53)	0.452	0.893
M024	IL-2	Structural damage	timeM006:BMI	Yes	0.20 ( -1.09, 1.51)	0.757	0.976
M024	IL-2	Structural damage	timeM012:BMI	Yes	1.01 ( -0.20, 2.12)	0.114	0.611
M006	IL-8	Structural damage	Inflammatory	Yes	-2.96 (-10.60, 5.34)	0.476	0.896
M006	IL-8	Structural damage	Low tissue turnover	Yes	-0.10 ( -7.78, 8.33)	0.990	0.991
M006	IL-8	Structural damage	timeM012	Yes	3.56 (-15.21, 26.62)	0.733	0.976
M006	IL-8	Structural damage	timeM024	Yes	3.15 (-16.72, 27.76)	0.778	0.976
M006	IL-8	Structural damage	SexMale	Yes	-4.97 (-13.32, 4.19)	0.278	0.767
M006	IL-8	Structural damage	Age	Yes	0.20 ( -0.40, 0.70)	0.595	0.944
M006	IL-8	Structural damage	BMI	Yes	1.01 ( 0.20, 1.82)	0.021	0.362
M006	IL-8	Structural damage	Inflammatory:timeM012	Yes	-2.57 (-11.49, 7.25)	0.602	0.944
M006	IL-8	Structural damage	Low tissue turnover:timeM012	Yes	1.21 ( -8.06, 11.29)	0.814	0.976
M006	IL-8	Structural damage	Inflammatory:timeM024	Yes	11.63 ( 0.80, 23.74)	0.037	0.412
M006	IL-8	Structural damage	Low tissue turnover:timeM024	Yes	2.02 ( -7.96, 13.20)	0.704	0.973
M006	IL-8	Structural damage	timeM012:BMI	Yes	-0.40 ( -1.09, 0.40)	0.316	0.816
M006	IL-8	Structural damage	timeM024:BMI	Yes	-0.60 ( -1.39, 0.20)	0.145	0.667
M012	IL-8	Structural damage	Inflammatory	Yes	-5.45 (-13.15, 3.05)	0.204	0.724
M012	IL-8	Structural damage	Low tissue turnover	Yes	1.11 ( -6.57, 9.42)	0.785	0.976
M012	IL-8	Structural damage	timeM006	Yes	-3.44 (-21.02, 17.94)	0.733	0.976
M012	IL-8	Structural damage	timeM024	Yes	-0.40 (-19.83, 23.61)	0.971	0.984
M012	IL-8	Structural damage	SexMale	Yes	-4.97 (-13.32, 4.19)	0.278	0.767
M012	IL-8	Structural damage	Age	Yes	0.20 ( -0.40, 0.70)	0.595	0.944
M012	IL-8	Structural damage	BMI	Yes	0.60 ( -0.20, 1.41)	0.162	0.724
M012	IL-8	Structural damage	Inflammatory:timeM006	Yes	2.63 ( -6.76, 12.98)	0.602	0.944
M012	IL-8	Structural damage	Low tissue turnover:timeM006	Yes	-1.19 (-10.15, 8.76)	0.814	0.976
M012	IL-8	Structural damage	Inflammatory:timeM024	Yes	14.57 ( 3.25, 27.12)	0.011	0.362
M012	IL-8	Structural damage	Low tissue turnover:timeM024	Yes	0.90 ( -8.97, 11.74)	0.870	0.979
M012	IL-8	Structural damage	timeM006:BMI	Yes	0.40 ( -0.40, 1.11)	0.316	0.816
M012	IL-8	Structural damage	timeM024:BMI	Yes	-0.20 ( -1.00, 0.60)	0.604	0.944
M024	IL-8	Structural damage	Inflammatory	Yes	8.33 ( -0.70, 18.18)	0.073	0.551
M024	IL-8	Structural damage	Low tissue turnover	Yes	2.02 ( -5.82, 10.41)	0.632	0.948
M024	IL-8	Structural damage	timeM006	Yes	-3.05 (-21.73, 20.08)	0.778	0.976
M024	IL-8	Structural damage	timeM012	Yes	0.40 (-19.10, 24.73)	0.971	0.984
M024	IL-8	Structural damage	SexMale	Yes	-4.97 (-13.32, 4.19)	0.278	0.767
M024	IL-8	Structural damage	Age	Yes	0.20 ( -0.40, 0.70)	0.595	0.944
M024	IL-8	Structural damage	BMI	Yes	0.40 ( -0.50, 1.31)	0.377	0.871
M024	IL-8	Structural damage	Inflammatory:timeM006	Yes	-10.42 (-19.18, -0.80)	0.037	0.412
M024	IL-8	Structural damage	Low tissue turnover:timeM006	Yes	-1.98 (-11.66, 8.65)	0.704	0.973
M024	IL-8	Structural damage	Inflammatory:timeM012	Yes	-12.72 (-21.34, -3.15)	0.011	0.362
M024	IL-8	Structural damage	Low tissue turnover:timeM012	Yes	-0.90 (-10.51, 9.86)	0.870	0.979
M024	IL-8	Structural damage	timeM006:BMI	Yes	0.60 ( -0.20, 1.41)	0.145	0.667
M024	IL-8	Structural damage	timeM012:BMI	Yes	0.20 ( -0.60, 1.01)	0.604	0.944
M006	IP-10	Structural damage	Inflammatory	Yes	3.15 ( -6.48, 13.77)	0.541	0.932
M006	IP-10	Structural damage	Low tissue turnover	Yes	-9.70 (-17.96, -0.60)	0.039	0.412
M006	IP-10	Structural damage	timeM012	Yes	13.31 (-10.95, 44.05)	0.313	0.816
M006	IP-10	Structural damage	timeM024	Yes	15.84 (-10.42, 49.63)	0.267	0.767
M006	IP-10	Structural damage	SexMale	Yes	-0.40 (-10.68, 11.18)	0.946	0.979
M006	IP-10	Structural damage	Age	Yes	1.31 ( 0.70, 2.02)	<0.001	<0.001
M006	IP-10	Structural damage	BMI	Yes	1.61 ( 0.60, 2.63)	0.002	0.083
M006	IP-10	Structural damage	Inflammatory:timeM012	Yes	0.60 (-10.24, 12.86)	0.914	0.979
M006	IP-10	Structural damage	Low tissue turnover:timeM012	Yes	4.60 ( -6.76, 17.23)	0.449	0.893
M006	IP-10	Structural damage	Inflammatory:timeM024	Yes	0.90 (-10.77, 14.00)	0.892	0.979
M006	IP-10	Structural damage	Low tissue turnover:timeM024	Yes	6.29 ( -6.11, 20.32)	0.336	0.845
M006	IP-10	Structural damage	timeM012:BMI	Yes	-0.60 ( -1.49, 0.30)	0.186	0.724
M006	IP-10	Structural damage	timeM024:BMI	Yes	-0.30 ( -1.19, 0.70)	0.582	0.944
M012	IP-10	Structural damage	Inflammatory	Yes	3.77 ( -6.29, 14.91)	0.479	0.896
M012	IP-10	Structural damage	Low tissue turnover	Yes	-5.64 (-14.10, 3.77)	0.235	0.755
M012	IP-10	Structural damage	timeM006	Yes	-11.75 (-30.58, 12.30)	0.313	0.816
M012	IP-10	Structural damage	timeM024	Yes	2.22 (-21.10, 32.45)	0.870	0.979
M012	IP-10	Structural damage	SexMale	Yes	-0.40 (-10.68, 11.18)	0.946	0.979
M012	IP-10	Structural damage	Age	Yes	1.31 ( 0.70, 2.02)	<0.001	<0.001
M012	IP-10	Structural damage	BMI	Yes	1.01 ( 0.00, 2.02)	0.054	0.474
M012	IP-10	Structural damage	Inflammatory:timeM006	Yes	-0.60 (-11.40, 11.40)	0.914	0.979
M012	IP-10	Structural damage	Low tissue turnover:timeM006	Yes	-4.40 (-14.70, 7.25)	0.449	0.893
M012	IP-10	Structural damage	Inflammatory:timeM024	Yes	0.20 (-11.49, 13.54)	0.973	0.984
M012	IP-10	Structural damage	Low tissue turnover:timeM024	Yes	1.71 (-10.06, 14.91)	0.791	0.976
M012	IP-10	Structural damage	timeM006:BMI	Yes	0.60 ( -0.30, 1.51)	0.186	0.724
M012	IP-10	Structural damage	timeM024:BMI	Yes	0.30 ( -0.60, 1.31)	0.493	0.896
M024	IP-10	Structural damage	Inflammatory	Yes	3.98 ( -6.29, 15.37)	0.462	0.893
M024	IP-10	Structural damage	Low tissue turnover	Yes	-4.02 (-12.80, 5.65)	0.406	0.892
M024	IP-10	Structural damage	timeM006	Yes	-13.67 (-33.17, 11.63)	0.267	0.767
M024	IP-10	Structural damage	timeM012	Yes	-2.18 (-24.50, 26.74)	0.870	0.979
M024	IP-10	Structural damage	SexMale	Yes	-0.40 (-10.68, 11.18)	0.946	0.979
M024	IP-10	Structural damage	Age	Yes	1.31 ( 0.70, 2.02)	<0.001	<0.001
M024	IP-10	Structural damage	BMI	Yes	1.31 ( 0.30, 2.33)	0.013	0.362
M024	IP-10	Structural damage	Inflammatory:timeM006	Yes	-0.90 (-12.28, 12.08)	0.892	0.979
M024	IP-10	Structural damage	Low tissue turnover:timeM006	Yes	-5.92 (-16.89, 6.50)	0.336	0.845
M024	IP-10	Structural damage	Inflammatory:timeM012	Yes	-0.20 (-11.93, 12.98)	0.973	0.984
M024	IP-10	Structural damage	Low tissue turnover:timeM012	Yes	-1.69 (-12.98, 11.18)	0.791	0.976
M024	IP-10	Structural damage	timeM006:BMI	Yes	0.30 ( -0.70, 1.21)	0.582	0.944
M024	IP-10	Structural damage	timeM012:BMI	Yes	-0.30 ( -1.29, 0.60)	0.493	0.896
M006	MCP-1	Structural damage	Inflammatory	Yes	2.63 ( -4.11, 9.86)	0.453	0.893
M006	MCP-1	Structural damage	Low tissue turnover	Yes	-2.27 ( -8.52, 4.29)	0.489	0.896
M006	MCP-1	Structural damage	timeM012	Yes	-4.50 (-18.70, 12.19)	0.577	0.944
M006	MCP-1	Structural damage	timeM024	Yes	2.12 (-14.02, 21.29)	0.809	0.976
M006	MCP-1	Structural damage	SexMale	Yes	5.02 ( -3.82, 14.68)	0.277	0.767
M006	MCP-1	Structural damage	Age	Yes	-0.10 ( -0.60, 0.50)	0.838	0.976
M006	MCP-1	Structural damage	BMI	Yes	0.90 ( 0.10, 1.61)	0.023	0.378
M006	MCP-1	Structural damage	Inflammatory:timeM012	Yes	0.40 ( -7.04, 8.44)	0.923	0.979
M006	MCP-1	Structural damage	Low tissue turnover:timeM012	Yes	7.90 ( -0.10, 16.53)	0.055	0.474
M006	MCP-1	Structural damage	Inflammatory:timeM024	Yes	10.30 ( 1.61, 19.84)	0.021	0.362
M006	MCP-1	Structural damage	Low tissue turnover:timeM024	Yes	8.11 ( -0.60, 17.59)	0.070	0.540
M006	MCP-1	Structural damage	timeM012:BMI	Yes	0.00 ( -0.60, 0.60)	0.974	0.984
M006	MCP-1	Structural damage	timeM024:BMI	Yes	-0.40 ( -1.00, 0.30)	0.249	0.764
M012	MCP-1	Structural damage	Inflammatory	Yes	3.05 ( -4.02, 10.63)	0.408	0.893
M012	MCP-1	Structural damage	Low tissue turnover	Yes	5.44 ( -1.19, 12.41)	0.112	0.611
M012	MCP-1	Structural damage	timeM006	Yes	4.71 (-10.86, 23.00)	0.577	0.944
M012	MCP-1	Structural damage	timeM024	Yes	7.04 (-10.06, 27.25)	0.449	0.893
M012	MCP-1	Structural damage	SexMale	Yes	5.02 ( -3.82, 14.68)	0.277	0.767
M012	MCP-1	Structural damage	Age	Yes	-0.10 ( -0.60, 0.50)	0.838	0.976
M012	MCP-1	Structural damage	BMI	Yes	0.90 ( 0.10, 1.61)	0.027	0.393
M012	MCP-1	Structural damage	Inflammatory:timeM006	Yes	-0.40 ( -7.78, 7.57)	0.923	0.979
M012	MCP-1	Structural damage	Low tissue turnover:timeM006	Yes	-7.32 (-14.19, 0.10)	0.055	0.474
M012	MCP-1	Structural damage	Inflammatory:timeM024	Yes	9.97 ( 1.11, 19.48)	0.029	0.393
M012	MCP-1	Structural damage	Low tissue turnover:timeM024	Yes	0.20 ( -7.78, 8.76)	0.966	0.984
M012	MCP-1	Structural damage	timeM006:BMI	Yes	0.00 ( -0.60, 0.60)	0.974	0.984
M012	MCP-1	Structural damage	timeM024:BMI	Yes	-0.40 ( -1.00, 0.30)	0.262	0.766
M024	MCP-1	Structural damage	Inflammatory	Yes	13.31 ( 5.44, 21.65)	0.001	0.047
M024	MCP-1	Structural damage	Low tissue turnover	Yes	5.65 ( -1.00, 12.64)	0.103	0.611
M024	MCP-1	Structural damage	timeM006	Yes	-2.08 (-17.55, 16.30)	0.809	0.976
M024	MCP-1	Structural damage	timeM012	Yes	-6.57 (-21.42, 11.18)	0.449	0.893
M024	MCP-1	Structural damage	SexMale	Yes	5.02 ( -3.82, 14.68)	0.277	0.767
M024	MCP-1	Structural damage	Age	Yes	-0.10 ( -0.60, 0.50)	0.838	0.976
M024	MCP-1	Structural damage	BMI	Yes	0.50 ( -0.30, 1.31)	0.210	0.724
M024	MCP-1	Structural damage	Inflammatory:timeM006	Yes	-9.34 (-16.56, -1.59)	0.021	0.362
M024	MCP-1	Structural damage	Low tissue turnover:timeM006	Yes	-7.50 (-14.96, 0.60)	0.070	0.540
M024	MCP-1	Structural damage	Inflammatory:timeM012	Yes	-9.06 (-16.31, -1.09)	0.029	0.393
M024	MCP-1	Structural damage	Low tissue turnover:timeM012	Yes	-0.20 ( -8.06, 8.44)	0.966	0.984
M024	MCP-1	Structural damage	timeM006:BMI	Yes	0.40 ( -0.30, 1.01)	0.249	0.764
M024	MCP-1	Structural damage	timeM012:BMI	Yes	0.40 ( -0.30, 1.01)	0.262	0.766
M006	MIP-1α	Structural damage	Inflammatory	Yes	-8.24 (-23.59, 10.19)	0.362	0.859
M006	MIP-1α	Structural damage	Low tissue turnover	Yes	-6.39 (-20.63, 10.52)	0.442	0.893
M006	MIP-1α	Structural damage	timeM012	Yes	8.87 (-31.06, 71.60)	0.720	0.976
M006	MIP-1α	Structural damage	timeM024	Yes	-21.96 (-54.34, 33.24)	0.372	0.868
M006	MIP-1α	Structural damage	SexMale	Yes	4.60 ( -6.67, 17.35)	0.446	0.893
M006	MIP-1α	Structural damage	Age	Yes	-0.10 ( -0.80, 0.60)	0.800	0.976
M006	MIP-1α	Structural damage	BMI	Yes	-0.50 ( -1.98, 0.90)	0.489	0.896
M006	MIP-1α	Structural damage	Inflammatory:timeM012	Yes	5.87 (-15.38, 32.45)	0.623	0.948
M006	MIP-1α	Structural damage	Low tissue turnover:timeM012	Yes	8.55 (-10.77, 32.18)	0.420	0.893
M006	MIP-1α	Structural damage	Inflammatory:timeM024	Yes	33.78 ( 2.94, 73.85)	0.033	0.412
M006	MIP-1α	Structural damage	Low tissue turnover:timeM024	Yes	28.92 ( 1.82, 63.23)	0.038	0.412
M006	MIP-1α	Structural damage	timeM012:BMI	Yes	-0.30 ( -1.98, 1.41)	0.733	0.976
M006	MIP-1α	Structural damage	timeM024:BMI	Yes	0.40 ( -1.59, 2.43)	0.695	0.973
M012	MIP-1α	Structural damage	Inflammatory	Yes	-2.86 (-17.14, 13.77)	0.722	0.976
M012	MIP-1α	Structural damage	Low tissue turnover	Yes	1.61 (-11.22, 16.30)	0.819	0.976
M012	MIP-1α	Structural damage	timeM006	Yes	-8.15 (-41.73, 45.06)	0.720	0.976
M012	MIP-1α	Structural damage	timeM024	Yes	-28.25 (-56.31, 17.70)	0.196	0.724
M012	MIP-1α	Structural damage	SexMale	Yes	4.60 ( -6.67, 17.35)	0.446	0.893
M012	MIP-1α	Structural damage	Age	Yes	-0.10 ( -0.80, 0.60)	0.800	0.976
M012	MIP-1α	Structural damage	BMI	Yes	-0.80 ( -1.98, 0.40)	0.185	0.724
M012	MIP-1α	Structural damage	Inflammatory:timeM006	Yes	-5.54 (-24.50, 18.18)	0.623	0.948
M012	MIP-1α	Structural damage	Low tissue turnover:timeM006	Yes	-7.87 (-24.35, 12.08)	0.420	0.893
M012	MIP-1α	Structural damage	Inflammatory:timeM024	Yes	26.36 ( -1.19, 61.61)	0.067	0.533
M012	MIP-1α	Structural damage	Low tissue turnover:timeM024	Yes	18.77 ( -4.30, 47.55)	0.125	0.611
M012	MIP-1α	Structural damage	timeM006:BMI	Yes	0.30 ( -1.39, 2.02)	0.733	0.976
M012	MIP-1α	Structural damage	timeM024:BMI	Yes	0.70 ( -1.09, 2.63)	0.465	0.893
M024	MIP-1α	Structural damage	Inflammatory	Yes	22.75 ( -0.50, 51.29)	0.060	0.505
M024	MIP-1α	Structural damage	Low tissue turnover	Yes	20.68 ( 0.60, 44.77)	0.046	0.440
M024	MIP-1α	Structural damage	timeM006	Yes	28.15 (-24.95,119.02)	0.372	0.868
M024	MIP-1α	Structural damage	timeM012	Yes	39.38 (-15.04,128.87)	0.196	0.724
M024	MIP-1α	Structural damage	SexMale	Yes	4.60 ( -6.67, 17.35)	0.446	0.893
M024	MIP-1α	Structural damage	Age	Yes	-0.10 ( -0.80, 0.60)	0.800	0.976
M024	MIP-1α	Structural damage	BMI	Yes	-0.10 ( -1.78, 1.61)	0.894	0.979
M024	MIP-1α	Structural damage	Inflammatory:timeM006	Yes	-25.25 (-42.48, -2.86)	0.033	0.412
M024	MIP-1α	Structural damage	Low tissue turnover:timeM006	Yes	-22.43 (-38.74, -1.78)	0.038	0.412
M024	MIP-1α	Structural damage	Inflammatory:timeM012	Yes	-20.86 (-38.12, 1.21)	0.067	0.533
M024	MIP-1α	Structural damage	Low tissue turnover:timeM012	Yes	-15.80 (-32.23, 4.50)	0.125	0.611
M024	MIP-1α	Structural damage	timeM006:BMI	Yes	-0.40 ( -2.37, 1.61)	0.695	0.973
M024	MIP-1α	Structural damage	timeM012:BMI	Yes	-0.70 ( -2.57, 1.11)	0.465	0.893
M006	MIP-1β	Structural damage	Inflammatory	Yes	6.93 ( -3.05, 18.06)	0.182	0.724
M006	MIP-1β	Structural damage	Low tissue turnover	Yes	3.25 ( -6.29, 13.77)	0.523	0.911
M006	MIP-1β	Structural damage	timeM012	Yes	-3.05 (-24.72, 25.11)	0.815	0.976
M006	MIP-1β	Structural damage	timeM024	Yes	0.30 (-23.28, 31.13)	0.984	0.988
M006	MIP-1β	Structural damage	SexMale	Yes	6.50 ( -2.76, 16.65)	0.176	0.724
M006	MIP-1β	Structural damage	Age	Yes	-0.50 ( -1.00, 0.10)	0.103	0.611
M006	MIP-1β	Structural damage	BMI	Yes	0.20 ( -0.70, 1.11)	0.704	0.973
M006	MIP-1β	Structural damage	Inflammatory:timeM012	Yes	-2.37 (-13.32, 9.97)	0.695	0.973
M006	MIP-1β	Structural damage	Low tissue turnover:timeM012	Yes	1.82 ( -9.52, 14.57)	0.763	0.976
M006	MIP-1β	Structural damage	Inflammatory:timeM024	Yes	5.34 ( -7.23, 19.48)	0.425	0.893
M006	MIP-1β	Structural damage	Low tissue turnover:timeM024	Yes	-3.44 (-14.96, 9.64)	0.594	0.944
M006	MIP-1β	Structural damage	timeM012:BMI	Yes	-0.10 ( -1.09, 0.80)	0.771	0.976
M006	MIP-1β	Structural damage	timeM024:BMI	Yes	-0.10 ( -1.09, 0.90)	0.862	0.979
M012	MIP-1β	Structural damage	Inflammatory	Yes	4.39 ( -5.54, 15.37)	0.398	0.890
M012	MIP-1β	Structural damage	Low tissue turnover	Yes	5.13 ( -4.21, 15.37)	0.292	0.781
M012	MIP-1β	Structural damage	timeM006	Yes	3.15 (-20.07, 32.84)	0.815	0.976
M012	MIP-1β	Structural damage	timeM024	Yes	3.36 (-20.47, 34.45)	0.805	0.976
M012	MIP-1β	Structural damage	SexMale	Yes	6.50 ( -2.76, 16.65)	0.176	0.724
M012	MIP-1β	Structural damage	Age	Yes	-0.50 ( -1.00, 0.10)	0.103	0.611
M012	MIP-1β	Structural damage	BMI	Yes	0.00 ( -0.80, 0.90)	0.932	0.979
M012	MIP-1β	Structural damage	Inflammatory:timeM006	Yes	2.43 ( -9.06, 15.37)	0.695	0.973
M012	MIP-1β	Structural damage	Low tissue turnover:timeM006	Yes	-1.78 (-12.72, 10.52)	0.763	0.976
M012	MIP-1β	Structural damage	Inflammatory:timeM024	Yes	7.90 ( -4.88, 22.26)	0.239	0.755
M012	MIP-1β	Structural damage	Low tissue turnover:timeM024	Yes	-5.16 (-16.22, 7.25)	0.403	0.892
M012	MIP-1β	Structural damage	timeM006:BMI	Yes	0.10 ( -0.80, 1.11)	0.771	0.976
M012	MIP-1β	Structural damage	timeM024:BMI	Yes	0.10 ( -0.90, 1.01)	0.916	0.979
M024	MIP-1β	Structural damage	Inflammatory	Yes	12.64 ( 1.61, 24.98)	0.024	0.388
M024	MIP-1β	Structural damage	Low tissue turnover	Yes	-0.30 ( -9.34, 9.75)	0.953	0.980
M024	MIP-1β	Structural damage	timeM006	Yes	-0.30 (-23.74, 30.34)	0.984	0.988
M024	MIP-1β	Structural damage	timeM012	Yes	-3.25 (-25.62, 25.73)	0.805	0.976
M024	MIP-1β	Structural damage	SexMale	Yes	6.50 ( -2.76, 16.65)	0.176	0.724
M024	MIP-1β	Structural damage	Age	Yes	-0.50 ( -1.00, 0.10)	0.103	0.611
M024	MIP-1β	Structural damage	BMI	Yes	0.10 ( -0.80, 1.01)	0.851	0.979
M024	MIP-1β	Structural damage	Inflammatory:timeM006	Yes	-5.07 (-16.31, 7.79)	0.425	0.893
M024	MIP-1β	Structural damage	Low tissue turnover:timeM006	Yes	3.56 ( -8.79, 17.59)	0.594	0.944
M024	MIP-1β	Structural damage	Inflammatory:timeM012	Yes	-7.32 (-18.21, 5.13)	0.239	0.755
M024	MIP-1β	Structural damage	Low tissue turnover:timeM012	Yes	5.44 ( -6.76, 19.36)	0.403	0.892
M024	MIP-1β	Structural damage	timeM006:BMI	Yes	0.10 ( -0.90, 1.11)	0.862	0.979
M024	MIP-1β	Structural damage	timeM012:BMI	Yes	-0.10 ( -1.00, 0.90)	0.916	0.979
M006	TNF-α	Structural damage	Inflammatory	Yes	1.71 ( -9.52, 14.45)	0.776	0.976
M006	TNF-α	Structural damage	Low tissue turnover	Yes	-3.73 (-14.44, 8.33)	0.534	0.924
M006	TNF-α	Structural damage	timeM012	Yes	-17.72 (-39.16, 11.40)	0.211	0.724
M006	TNF-α	Structural damage	timeM024	Yes	-33.24 (-51.66, -7.78)	0.015	0.362
M006	TNF-α	Structural damage	SexMale	Yes	15.14 ( 2.43, 29.43)	0.019	0.362
M006	TNF-α	Structural damage	Age	Yes	0.00 ( -0.80, 0.70)	0.922	0.979
M006	TNF-α	Structural damage	BMI	Yes	-0.10 ( -1.19, 1.11)	0.911	0.979
M006	TNF-α	Structural damage	Inflammatory:timeM012	Yes	4.71 ( -9.06, 20.56)	0.523	0.911
M006	TNF-α	Structural damage	Low tissue turnover:timeM012	Yes	-0.80 (-13.93, 14.34)	0.915	0.979
M006	TNF-α	Structural damage	Inflammatory:timeM024	Yes	13.31 ( -2.66, 31.92)	0.111	0.611
M006	TNF-α	Structural damage	Low tissue turnover:timeM024	Yes	2.43 (-12.28, 19.60)	0.764	0.976
M006	TNF-α	Structural damage	timeM012:BMI	Yes	1.11 ( 0.00, 2.22)	0.048	0.440
M006	TNF-α	Structural damage	timeM024:BMI	Yes	1.01 ( -0.20, 2.22)	0.094	0.611
M012	TNF-α	Structural damage	Inflammatory	Yes	6.50 ( -5.82, 20.56)	0.314	0.816
M012	TNF-α	Structural damage	Low tissue turnover	Yes	-4.50 (-14.70, 7.04)	0.436	0.893
M012	TNF-α	Structural damage	timeM006	Yes	21.53 (-10.24, 64.38)	0.211	0.724
M012	TNF-α	Structural damage	timeM024	Yes	-18.86 (-41.20, 11.96)	0.207	0.724
M012	TNF-α	Structural damage	SexMale	Yes	15.14 ( 2.43, 29.43)	0.019	0.362
M012	TNF-α	Structural damage	Age	Yes	0.00 ( -0.80, 0.70)	0.922	0.979
M012	TNF-α	Structural damage	BMI	Yes	1.11 ( -0.10, 2.22)	0.069	0.540
M012	TNF-α	Structural damage	Inflammatory:timeM006	Yes	-4.50 (-17.06, 9.97)	0.523	0.911
M012	TNF-α	Structural damage	Low tissue turnover:timeM006	Yes	0.80 (-12.54, 16.18)	0.915	0.979
M012	TNF-α	Structural damage	Inflammatory:timeM024	Yes	8.22 ( -7.32, 26.36)	0.323	0.825
M012	TNF-α	Structural damage	Low tissue turnover:timeM024	Yes	3.25 (-11.40, 20.32)	0.685	0.973
M012	TNF-α	Structural damage	timeM006:BMI	Yes	-1.09 ( -2.18, 0.00)	0.048	0.440
M012	TNF-α	Structural damage	timeM024:BMI	Yes	-0.10 ( -1.29, 1.01)	0.847	0.977
M024	TNF-α	Structural damage	Inflammatory	Yes	15.26 ( 1.41, 31.00)	0.031	0.396
M024	TNF-α	Structural damage	Low tissue turnover	Yes	-1.39 (-12.45, 11.07)	0.821	0.976
M024	TNF-α	Structural damage	timeM006	Yes	49.78 ( 8.44,106.89)	0.015	0.362
M024	TNF-α	Structural damage	timeM012	Yes	23.24 (-10.68, 70.06)	0.207	0.724
M024	TNF-α	Structural damage	SexMale	Yes	15.14 ( 2.43, 29.43)	0.019	0.362
M024	TNF-α	Structural damage	Age	Yes	0.00 ( -0.80, 0.70)	0.922	0.979
M024	TNF-α	Structural damage	BMI	Yes	0.90 ( -0.20, 2.12)	0.120	0.611
M024	TNF-α	Structural damage	Inflammatory:timeM006	Yes	-11.75 (-24.19, 2.74)	0.111	0.611
M024	TNF-α	Structural damage	Low tissue turnover:timeM006	Yes	-2.37 (-16.39, 14.00)	0.764	0.976
M024	TNF-α	Structural damage	Inflammatory:timeM012	Yes	-7.60 (-20.86, 7.90)	0.323	0.825
M024	TNF-α	Structural damage	Low tissue turnover:timeM012	Yes	-3.15 (-16.89, 12.86)	0.685	0.973
M024	TNF-α	Structural damage	timeM006:BMI	Yes	-1.00 ( -2.18, 0.20)	0.094	0.611
M024	TNF-α	Structural damage	timeM012:BMI	Yes	0.10 ( -1.00, 1.31)	0.847	0.977
M006	GM-CSF	Inflammatory	Low tissue turnover	Yes	-14.10 (-23.97, -3.05)	0.015	0.362
M006	GM-CSF	Inflammatory	timeM012	Yes	9.64 (-21.42, 52.96)	0.589	0.944
M006	GM-CSF	Inflammatory	timeM024	Yes	0.70 (-29.25, 43.48)	0.968	0.984
M006	GM-CSF	Inflammatory	SexMale	Yes	-0.70 (-12.19, 12.30)	0.910	0.979
M006	GM-CSF	Inflammatory	Age	Yes	0.90 ( 0.10, 1.71)	0.021	0.362
M006	GM-CSF	Inflammatory	BMI	Yes	1.01 ( -0.20, 2.12)	0.094	0.611
M006	GM-CSF	Inflammatory	Low tissue turnover:timeM012	Yes	1.82 (-12.72, 18.65)	0.821	0.976
M006	GM-CSF	Inflammatory	Low tissue turnover:timeM024	Yes	-2.57 (-16.81, 14.00)	0.746	0.976
M006	GM-CSF	Inflammatory	timeM012:BMI	Yes	0.20 ( -0.80, 1.31)	0.661	0.957
M006	GM-CSF	Inflammatory	timeM024:BMI	Yes	0.40 ( -0.80, 1.51)	0.515	0.908
M012	GM-CSF	Inflammatory	Low tissue turnover	Yes	-12.63 (-23.36, -0.30)	0.047	0.440
M012	GM-CSF	Inflammatory	timeM006	Yes	-8.79 (-34.62, 27.25)	0.589	0.944
M012	GM-CSF	Inflammatory	timeM024	Yes	-8.15 (-35.47, 30.73)	0.640	0.948
M012	GM-CSF	Inflammatory	SexMale	Yes	-0.70 (-12.19, 12.30)	0.910	0.979
M012	GM-CSF	Inflammatory	Age	Yes	0.90 ( 0.10, 1.71)	0.021	0.362
M012	GM-CSF	Inflammatory	BMI	Yes	1.21 ( 0.10, 2.43)	0.039	0.412
M012	GM-CSF	Inflammatory	Low tissue turnover:timeM006	Yes	-1.78 (-15.72, 14.57)	0.821	0.976
M012	GM-CSF	Inflammatory	Low tissue turnover:timeM024	Yes	-4.30 (-18.94, 12.98)	0.604	0.944
M012	GM-CSF	Inflammatory	timeM006:BMI	Yes	-0.20 ( -1.29, 0.80)	0.661	0.957
M012	GM-CSF	Inflammatory	timeM024:BMI	Yes	0.10 ( -1.00, 1.31)	0.811	0.976
M024	GM-CSF	Inflammatory	Low tissue turnover	Yes	-16.39 (-26.66, -4.59)	0.009	0.345
M024	GM-CSF	Inflammatory	timeM006	Yes	-0.70 (-30.30, 41.34)	0.968	0.984
M024	GM-CSF	Inflammatory	timeM012	Yes	8.87 (-23.51, 54.96)	0.640	0.948
M024	GM-CSF	Inflammatory	SexMale	Yes	-0.70 (-12.19, 12.30)	0.910	0.979
M024	GM-CSF	Inflammatory	Age	Yes	0.90 ( 0.10, 1.71)	0.021	0.362
M024	GM-CSF	Inflammatory	BMI	Yes	1.41 ( 0.20, 2.63)	0.027	0.393
M024	GM-CSF	Inflammatory	Low tissue turnover:timeM006	Yes	2.63 (-12.28, 20.20)	0.746	0.976
M024	GM-CSF	Inflammatory	Low tissue turnover:timeM012	Yes	4.50 (-11.49, 23.37)	0.604	0.944
M024	GM-CSF	Inflammatory	timeM006:BMI	Yes	-0.40 ( -1.49, 0.80)	0.515	0.908
M024	GM-CSF	Inflammatory	timeM012:BMI	Yes	-0.10 ( -1.29, 1.01)	0.811	0.976
M006	IL-10	Inflammatory	Low tissue turnover	Yes	-18.86 (-32.70, -2.08)	0.031	0.396
M006	IL-10	Inflammatory	timeM012	Yes	24.98 (-25.70,110.01)	0.405	0.892
M006	IL-10	Inflammatory	timeM024	Yes	-7.78 (-46.95, 60.32)	0.777	0.976
M006	IL-10	Inflammatory	SexMale	Yes	6.08 (-10.42, 25.73)	0.495	0.896
M006	IL-10	Inflammatory	Age	Yes	1.82 ( 0.80, 2.94)	0.001	0.047
M006	IL-10	Inflammatory	BMI	Yes	1.82 ( 0.10, 3.46)	0.037	0.412
M006	IL-10	Inflammatory	Low tissue turnover:timeM012	Yes	3.87 (-18.29, 31.92)	0.760	0.976
M006	IL-10	Inflammatory	Low tissue turnover:timeM024	Yes	8.87 (-14.87, 39.24)	0.501	0.897
M006	IL-10	Inflammatory	timeM012:BMI	Yes	-0.30 ( -1.88, 1.41)	0.772	0.976
M006	IL-10	Inflammatory	timeM024:BMI	Yes	0.40 ( -1.39, 2.22)	0.635	0.948
M012	IL-10	Inflammatory	Low tissue turnover	Yes	-15.72 (-30.79, 2.63)	0.093	0.611
M012	IL-10	Inflammatory	timeM006	Yes	-19.99 (-52.38, 34.58)	0.405	0.892
M012	IL-10	Inflammatory	timeM024	Yes	-26.21 (-57.09, 27.00)	0.277	0.767
M012	IL-10	Inflammatory	SexMale	Yes	6.08 (-10.42, 25.73)	0.495	0.896
M012	IL-10	Inflammatory	Age	Yes	1.82 ( 0.80, 2.94)	0.001	0.047
M012	IL-10	Inflammatory	BMI	Yes	1.51 ( -0.10, 3.25)	0.071	0.540
M012	IL-10	Inflammatory	Low tissue turnover:timeM006	Yes	-3.73 (-24.19, 22.38)	0.760	0.976
M012	IL-10	Inflammatory	Low tissue turnover:timeM024	Yes	4.81 (-18.70, 35.39)	0.718	0.976
M012	IL-10	Inflammatory	timeM006:BMI	Yes	0.30 ( -1.39, 1.92)	0.772	0.976
M012	IL-10	Inflammatory	timeM024:BMI	Yes	0.70 ( -1.09, 2.53)	0.449	0.893
M024	IL-10	Inflammatory	Low tissue turnover	Yes	-11.57 (-27.89, 8.33)	0.238	0.755
M024	IL-10	Inflammatory	timeM006	Yes	8.44 (-37.62, 88.51)	0.777	0.976
M024	IL-10	Inflammatory	timeM012	Yes	35.53 (-21.26,133.03)	0.277	0.767
M024	IL-10	Inflammatory	SexMale	Yes	6.08 (-10.42, 25.73)	0.495	0.896
M024	IL-10	Inflammatory	Age	Yes	1.82 ( 0.80, 2.94)	0.001	0.047
M024	IL-10	Inflammatory	BMI	Yes	2.22 ( 0.50, 4.08)	0.013	0.362
M024	IL-10	Inflammatory	Low tissue turnover:timeM006	Yes	-8.15 (-28.18, 17.47)	0.501	0.897
M024	IL-10	Inflammatory	Low tissue turnover:timeM012	Yes	-4.59 (-26.14, 23.00)	0.718	0.976
M024	IL-10	Inflammatory	timeM006:BMI	Yes	-0.40 ( -2.18, 1.41)	0.635	0.948
M024	IL-10	Inflammatory	timeM012:BMI	Yes	-0.70 ( -2.47, 1.11)	0.449	0.893
M006	IL-12p70	Inflammatory	Low tissue turnover	Yes	9.09 (-10.95, 33.51)	0.407	0.892
M006	IL-12p70	Inflammatory	timeM012	Yes	41.34 (-21.34,154.47)	0.253	0.764
M006	IL-12p70	Inflammatory	timeM024	Yes	52.35 (-22.28,199.82)	0.225	0.735
M006	IL-12p70	Inflammatory	SexMale	Yes	15.14 ( 0.90, 31.52)	0.039	0.412
M006	IL-12p70	Inflammatory	Age	Yes	-0.10 ( -1.00, 0.70)	0.740	0.976
M006	IL-12p70	Inflammatory	BMI	Yes	0.50 ( -1.19, 2.12)	0.587	0.944
M006	IL-12p70	Inflammatory	Low tissue turnover:timeM012	Yes	-12.10 (-32.29, 14.00)	0.337	0.845
M006	IL-12p70	Inflammatory	Low tissue turnover:timeM024	Yes	0.60 (-25.40, 35.66)	0.970	0.984
M006	IL-12p70	Inflammatory	timeM012:BMI	Yes	-0.30 ( -2.18, 1.61)	0.774	0.976
M006	IL-12p70	Inflammatory	timeM024:BMI	Yes	-1.78 ( -3.92, 0.40)	0.107	0.611
M012	IL-12p70	Inflammatory	Low tissue turnover	Yes	-4.21 (-20.78, 15.95)	0.666	0.961
M012	IL-12p70	Inflammatory	timeM006	Yes	-29.25 (-60.70, 27.12)	0.253	0.764
M012	IL-12p70	Inflammatory	timeM024	Yes	7.79 (-40.90, 96.99)	0.809	0.976
M012	IL-12p70	Inflammatory	SexMale	Yes	15.14 ( 0.90, 31.52)	0.039	0.412
M012	IL-12p70	Inflammatory	Age	Yes	-0.10 ( -1.00, 0.70)	0.740	0.976
M012	IL-12p70	Inflammatory	BMI	Yes	0.20 ( -1.19, 1.61)	0.793	0.976
M012	IL-12p70	Inflammatory	Low tissue turnover:timeM006	Yes	13.77 (-12.28, 47.70)	0.337	0.845
M012	IL-12p70	Inflammatory	Low tissue turnover:timeM024	Yes	14.45 (-14.02, 52.35)	0.361	0.859
M012	IL-12p70	Inflammatory	timeM006:BMI	Yes	0.30 ( -1.59, 2.22)	0.774	0.976
M012	IL-12p70	Inflammatory	timeM024:BMI	Yes	-1.49 ( -3.44, 0.40)	0.126	0.611
M024	IL-12p70	Inflammatory	Low tissue turnover	Yes	9.64 (-13.06, 38.40)	0.442	0.893
M024	IL-12p70	Inflammatory	timeM006	Yes	-34.36 (-66.65, 28.66)	0.225	0.735
M024	IL-12p70	Inflammatory	timeM012	Yes	-7.23 (-49.24, 69.22)	0.809	0.976
M024	IL-12p70	Inflammatory	SexMale	Yes	15.14 ( 0.90, 31.52)	0.039	0.412
M024	IL-12p70	Inflammatory	Age	Yes	-0.10 ( -1.00, 0.70)	0.740	0.976
M024	IL-12p70	Inflammatory	BMI	Yes	-1.29 ( -3.05, 0.40)	0.128	0.611
M024	IL-12p70	Inflammatory	Low tissue turnover:timeM006	Yes	-0.60 (-26.29, 34.04)	0.970	0.984
M024	IL-12p70	Inflammatory	Low tissue turnover:timeM012	Yes	-12.63 (-34.36, 16.30)	0.361	0.859
M024	IL-12p70	Inflammatory	timeM006:BMI	Yes	1.82 ( -0.40, 4.08)	0.107	0.611
M024	IL-12p70	Inflammatory	timeM012:BMI	Yes	1.51 ( -0.40, 3.56)	0.126	0.611
M006	IL-15	Inflammatory	Low tissue turnover	Yes	-5.45 (-12.63, 2.33)	0.169	0.724
M006	IL-15	Inflammatory	timeM012	Yes	-6.39 (-25.02, 17.00)	0.568	0.944
M006	IL-15	Inflammatory	timeM024	Yes	-1.78 (-22.74, 24.86)	0.883	0.979
M006	IL-15	Inflammatory	SexMale	Yes	4.50 ( -1.19, 10.52)	0.125	0.611
M006	IL-15	Inflammatory	Age	Yes	-0.30 ( -0.60, 0.10)	0.121	0.611
M006	IL-15	Inflammatory	BMI	Yes	-0.30 ( -0.90, 0.40)	0.395	0.885
M006	IL-15	Inflammatory	Low tissue turnover:timeM012	Yes	5.02 ( -5.07, 16.18)	0.345	0.850
M006	IL-15	Inflammatory	Low tissue turnover:timeM024	Yes	6.72 ( -3.92, 18.65)	0.230	0.746
M006	IL-15	Inflammatory	timeM012:BMI	Yes	0.30 ( -0.50, 1.01)	0.460	0.893
M006	IL-15	Inflammatory	timeM024:BMI	Yes	-0.10 ( -0.90, 0.70)	0.865	0.979
M012	IL-15	Inflammatory	Low tissue turnover	Yes	-0.70 ( -8.15, 7.47)	0.865	0.979
M012	IL-15	Inflammatory	timeM006	Yes	6.82 (-14.53, 33.38)	0.568	0.944
M012	IL-15	Inflammatory	timeM024	Yes	4.81 (-16.14, 31.13)	0.680	0.973
M012	IL-15	Inflammatory	SexMale	Yes	4.50 ( -1.19, 10.52)	0.125	0.611
M012	IL-15	Inflammatory	Age	Yes	-0.30 ( -0.60, 0.10)	0.121	0.611
M012	IL-15	Inflammatory	BMI	Yes	0.00 ( -0.60, 0.60)	0.983	0.988
M012	IL-15	Inflammatory	Low tissue turnover:timeM006	Yes	-4.78 (-13.93, 5.34)	0.345	0.850
M012	IL-15	Inflammatory	Low tissue turnover:timeM024	Yes	1.61 ( -8.42, 12.86)	0.764	0.976
M012	IL-15	Inflammatory	timeM006:BMI	Yes	-0.30 ( -1.00, 0.50)	0.460	0.893
M012	IL-15	Inflammatory	timeM024:BMI	Yes	-0.40 ( -1.09, 0.40)	0.350	0.850
M024	IL-15	Inflammatory	Low tissue turnover	Yes	0.90 ( -6.95, 9.53)	0.825	0.976
M024	IL-15	Inflammatory	timeM006	Yes	1.82 (-19.91, 29.43)	0.883	0.979
M024	IL-15	Inflammatory	timeM012	Yes	-4.59 (-23.74, 19.24)	0.680	0.973
M024	IL-15	Inflammatory	SexMale	Yes	4.50 ( -1.19, 10.52)	0.125	0.611
M024	IL-15	Inflammatory	Age	Yes	-0.30 ( -0.60, 0.10)	0.121	0.611
M024	IL-15	Inflammatory	BMI	Yes	-0.40 ( -1.00, 0.30)	0.284	0.771
M024	IL-15	Inflammatory	Low tissue turnover:timeM006	Yes	-6.29 (-15.72, 4.08)	0.230	0.746
M024	IL-15	Inflammatory	Low tissue turnover:timeM012	Yes	-1.59 (-11.40, 9.20)	0.764	0.976
M024	IL-15	Inflammatory	timeM006:BMI	Yes	0.10 ( -0.70, 0.90)	0.865	0.979
M024	IL-15	Inflammatory	timeM012:BMI	Yes	0.40 ( -0.40, 1.11)	0.350	0.850
M006	IL-17A	Inflammatory	Low tissue turnover	Yes	2.53 ( -8.42, 14.80)	0.666	0.961
M006	IL-17A	Inflammatory	timeM012	Yes	-14.96 (-40.31, 21.05)	0.372	0.868
M006	IL-17A	Inflammatory	timeM024	Yes	-12.19 (-39.95, 28.27)	0.505	0.900
M006	IL-17A	Inflammatory	SexMale	Yes	-4.69 (-12.10, 3.25)	0.240	0.755
M006	IL-17A	Inflammatory	Age	Yes	-0.60 ( -1.09, -0.10)	0.021	0.362
M006	IL-17A	Inflammatory	BMI	Yes	0.10 ( -0.80, 1.01)	0.867	0.979
M006	IL-17A	Inflammatory	Low tissue turnover:timeM012	Yes	-0.90 (-15.46, 16.30)	0.916	0.979
M006	IL-17A	Inflammatory	Low tissue turnover:timeM024	Yes	-10.42 (-24.12, 5.97)	0.202	0.724
M006	IL-17A	Inflammatory	timeM012:BMI	Yes	0.80 ( -0.40, 1.92)	0.186	0.724
M006	IL-17A	Inflammatory	timeM024:BMI	Yes	0.30 ( -0.90, 1.51)	0.646	0.948
M012	IL-17A	Inflammatory	Low tissue turnover	Yes	1.71 (-10.51, 15.49)	0.801	0.976
M012	IL-17A	Inflammatory	timeM006	Yes	17.59 (-17.39, 67.53)	0.372	0.868
M012	IL-17A	Inflammatory	timeM024	Yes	3.25 (-29.67, 51.74)	0.872	0.979
M012	IL-17A	Inflammatory	SexMale	Yes	-4.69 (-12.10, 3.25)	0.240	0.755
M012	IL-17A	Inflammatory	Age	Yes	-0.60 ( -1.09, -0.10)	0.021	0.362
M012	IL-17A	Inflammatory	BMI	Yes	0.90 ( -0.10, 1.82)	0.077	0.573
M012	IL-17A	Inflammatory	Low tissue turnover:timeM006	Yes	0.90 (-14.02, 18.29)	0.916	0.979
M012	IL-17A	Inflammatory	Low tissue turnover:timeM024	Yes	-9.61 (-24.19, 7.79)	0.266	0.767
M012	IL-17A	Inflammatory	timeM006:BMI	Yes	-0.80 ( -1.88, 0.40)	0.186	0.724
M012	IL-17A	Inflammatory	timeM024:BMI	Yes	-0.50 ( -1.78, 0.80)	0.449	0.893
M024	IL-17A	Inflammatory	Low tissue turnover	Yes	-8.06 (-19.59, 5.13)	0.218	0.724
M024	IL-17A	Inflammatory	timeM006	Yes	13.88 (-22.04, 66.53)	0.505	0.900
M024	IL-17A	Inflammatory	timeM012	Yes	-3.15 (-34.10, 42.19)	0.872	0.979
M024	IL-17A	Inflammatory	SexMale	Yes	-4.69 (-12.10, 3.25)	0.240	0.755
M024	IL-17A	Inflammatory	Age	Yes	-0.60 ( -1.09, -0.10)	0.021	0.362
M024	IL-17A	Inflammatory	BMI	Yes	0.40 ( -0.70, 1.41)	0.491	0.896
M024	IL-17A	Inflammatory	Low tissue turnover:timeM006	Yes	11.63 ( -5.64, 31.78)	0.202	0.724
M024	IL-17A	Inflammatory	Low tissue turnover:timeM012	Yes	10.63 ( -7.23, 31.92)	0.266	0.767
M024	IL-17A	Inflammatory	timeM006:BMI	Yes	-0.30 ( -1.49, 0.90)	0.646	0.948
M024	IL-17A	Inflammatory	timeM012:BMI	Yes	0.50 ( -0.80, 1.82)	0.449	0.893
M006	IL-1α	Inflammatory	Low tissue turnover	Yes	-1.88 (-17.22, 16.42)	0.829	0.976
M006	IL-1α	Inflammatory	timeM012	Yes	-18.86 (-50.84, 34.18)	0.418	0.893
M006	IL-1α	Inflammatory	timeM024	Yes	3.46 (-38.80, 74.89)	0.901	0.979
M006	IL-1α	Inflammatory	SexMale	Yes	5.97 ( -6.39, 19.84)	0.362	0.859
M006	IL-1α	Inflammatory	Age	Yes	-0.50 ( -1.29, 0.30)	0.199	0.724
M006	IL-1α	Inflammatory	BMI	Yes	-0.20 ( -1.59, 1.31)	0.812	0.976
M006	IL-1α	Inflammatory	Low tissue turnover:timeM012	Yes	2.33 (-17.96, 27.76)	0.837	0.976
M006	IL-1α	Inflammatory	Low tissue turnover:timeM024	Yes	-14.44 (-31.75, 7.36)	0.181	0.724
M006	IL-1α	Inflammatory	timeM012:BMI	Yes	0.70 ( -0.90, 2.43)	0.389	0.879
M006	IL-1α	Inflammatory	timeM024:BMI	Yes	0.20 ( -1.49, 1.92)	0.803	0.976
M012	IL-1α	Inflammatory	Low tissue turnover	Yes	0.50 (-15.63, 19.60)	0.959	0.984
M012	IL-1α	Inflammatory	timeM006	Yes	23.24 (-25.47,103.40)	0.418	0.893
M012	IL-1α	Inflammatory	timeM024	Yes	27.51 (-21.96,108.13)	0.337	0.845
M012	IL-1α	Inflammatory	SexMale	Yes	5.97 ( -6.39, 19.84)	0.362	0.859
M012	IL-1α	Inflammatory	Age	Yes	-0.50 ( -1.29, 0.30)	0.199	0.724
M012	IL-1α	Inflammatory	BMI	Yes	0.60 ( -0.80, 1.92)	0.422	0.893
M012	IL-1α	Inflammatory	Low tissue turnover:timeM006	Yes	-2.27 (-21.73, 21.90)	0.837	0.976
M012	IL-1α	Inflammatory	Low tissue turnover:timeM024	Yes	-16.39 (-33.50, 5.23)	0.128	0.611
M012	IL-1α	Inflammatory	timeM006:BMI	Yes	-0.70 ( -2.37, 0.90)	0.389	0.879
M012	IL-1α	Inflammatory	timeM024:BMI	Yes	-0.50 ( -2.08, 1.11)	0.535	0.924
M024	IL-1α	Inflammatory	Low tissue turnover	Yes	-16.05 (-29.53, 0.10)	0.051	0.463
M024	IL-1α	Inflammatory	timeM006	Yes	-3.34 (-42.82, 63.39)	0.901	0.979
M024	IL-1α	Inflammatory	timeM012	Yes	-21.57 (-51.95, 28.15)	0.337	0.845
M024	IL-1α	Inflammatory	SexMale	Yes	5.97 ( -6.39, 19.84)	0.362	0.859
M024	IL-1α	Inflammatory	Age	Yes	-0.50 ( -1.29, 0.30)	0.199	0.724
M024	IL-1α	Inflammatory	BMI	Yes	0.00 ( -1.39, 1.51)	0.952	0.980
M024	IL-1α	Inflammatory	Low tissue turnover:timeM006	Yes	16.88 ( -6.85, 46.52)	0.181	0.724
M024	IL-1α	Inflammatory	Low tissue turnover:timeM012	Yes	19.60 ( -4.97, 50.38)	0.128	0.611
M024	IL-1α	Inflammatory	timeM006:BMI	Yes	-0.20 ( -1.88, 1.51)	0.803	0.976
M024	IL-1α	Inflammatory	timeM012:BMI	Yes	0.50 ( -1.09, 2.12)	0.535	0.924
M006	IL-1β	Inflammatory	Low tissue turnover	Yes	0.00 ( -9.70, 10.63)	0.995	0.995
M006	IL-1β	Inflammatory	timeM012	Yes	-15.04 (-37.25, 15.03)	0.298	0.789
M006	IL-1β	Inflammatory	timeM024	Yes	-8.15 (-34.75, 29.30)	0.631	0.948
M006	IL-1β	Inflammatory	SexMale	Yes	4.71 ( -2.08, 11.96)	0.183	0.724
M006	IL-1β	Inflammatory	Age	Yes	-0.10 ( -0.50, 0.30)	0.598	0.944
M006	IL-1β	Inflammatory	BMI	Yes	-0.30 ( -1.09, 0.50)	0.448	0.893
M006	IL-1β	Inflammatory	Low tissue turnover:timeM012	Yes	6.72 ( -6.67, 22.14)	0.349	0.850
M006	IL-1β	Inflammatory	Low tissue turnover:timeM024	Yes	-2.47 (-16.56, 14.11)	0.750	0.976
M006	IL-1β	Inflammatory	timeM012:BMI	Yes	0.80 ( -0.20, 1.82)	0.109	0.611
M006	IL-1β	Inflammatory	timeM024:BMI	Yes	0.40 ( -0.70, 1.51)	0.502	0.897
M012	IL-1β	Inflammatory	Low tissue turnover	Yes	6.72 ( -3.44, 17.82)	0.210	0.724
M012	IL-1β	Inflammatory	timeM006	Yes	17.70 (-13.06, 59.36)	0.298	0.789
M012	IL-1β	Inflammatory	timeM024	Yes	8.11 (-22.28, 50.23)	0.646	0.948
M012	IL-1β	Inflammatory	SexMale	Yes	4.71 ( -2.08, 11.96)	0.183	0.724
M012	IL-1β	Inflammatory	Age	Yes	-0.10 ( -0.50, 0.30)	0.598	0.944
M012	IL-1β	Inflammatory	BMI	Yes	0.50 ( -0.20, 1.21)	0.193	0.724
M012	IL-1β	Inflammatory	Low tissue turnover:timeM006	Yes	-6.29 (-18.13, 7.14)	0.349	0.850
M012	IL-1β	Inflammatory	Low tissue turnover:timeM024	Yes	-8.61 (-21.65, 6.61)	0.256	0.764
M012	IL-1β	Inflammatory	timeM006:BMI	Yes	-0.80 ( -1.78, 0.20)	0.109	0.611
M012	IL-1β	Inflammatory	timeM024:BMI	Yes	-0.40 ( -1.49, 0.60)	0.439	0.893
M024	IL-1β	Inflammatory	Low tissue turnover	Yes	-2.57 (-14.36, 10.96)	0.697	0.973
M024	IL-1β	Inflammatory	timeM006	Yes	8.87 (-22.66, 53.27)	0.631	0.948
M024	IL-1β	Inflammatory	timeM012	Yes	-7.50 (-33.44, 28.66)	0.646	0.948
M024	IL-1β	Inflammatory	SexMale	Yes	4.71 ( -2.08, 11.96)	0.183	0.724
M024	IL-1β	Inflammatory	Age	Yes	-0.10 ( -0.50, 0.30)	0.598	0.944
M024	IL-1β	Inflammatory	BMI	Yes	0.10 ( -0.90, 1.01)	0.888	0.979
M024	IL-1β	Inflammatory	Low tissue turnover:timeM006	Yes	2.53 (-12.37, 19.84)	0.750	0.976
M024	IL-1β	Inflammatory	Low tissue turnover:timeM012	Yes	9.42 ( -6.20, 27.63)	0.256	0.764
M024	IL-1β	Inflammatory	timeM006:BMI	Yes	-0.40 ( -1.49, 0.70)	0.502	0.897
M024	IL-1β	Inflammatory	timeM012:BMI	Yes	0.40 ( -0.60, 1.51)	0.439	0.893
M006	IL-1ra	Inflammatory	Low tissue turnover	Yes	-10.42 (-21.02, 1.61)	0.090	0.611
M006	IL-1ra	Inflammatory	timeM012	Yes	6.72 (-24.12, 49.93)	0.711	0.975
M006	IL-1ra	Inflammatory	timeM024	Yes	-7.87 (-35.85, 32.31)	0.660	0.957
M006	IL-1ra	Inflammatory	SexMale	Yes	-8.33 (-19.91, 5.02)	0.214	0.724
M006	IL-1ra	Inflammatory	Age	Yes	-0.90 ( -1.69, 0.00)	0.045	0.440
M006	IL-1ra	Inflammatory	BMI	Yes	3.77 ( 2.53, 5.02)	<0.001	<0.001
M006	IL-1ra	Inflammatory	Low tissue turnover:timeM012	Yes	-6.85 (-20.31, 8.98)	0.380	0.874
M006	IL-1ra	Inflammatory	Low tissue turnover:timeM024	Yes	-11.93 (-25.02, 3.46)	0.127	0.611
M006	IL-1ra	Inflammatory	timeM012:BMI	Yes	-0.10 ( -1.19, 1.01)	0.882	0.979
M006	IL-1ra	Inflammatory	timeM024:BMI	Yes	0.20 ( -1.00, 1.41)	0.704	0.973
M012	IL-1ra	Inflammatory	Low tissue turnover	Yes	-16.47 (-27.17, -4.30)	0.010	0.362
M012	IL-1ra	Inflammatory	timeM006	Yes	-6.29 (-33.30, 31.78)	0.711	0.975
M012	IL-1ra	Inflammatory	timeM024	Yes	-13.67 (-39.89, 24.11)	0.431	0.893
M012	IL-1ra	Inflammatory	SexMale	Yes	-8.33 (-19.91, 5.02)	0.214	0.724
M012	IL-1ra	Inflammatory	Age	Yes	-0.90 ( -1.69, 0.00)	0.045	0.440
M012	IL-1ra	Inflammatory	BMI	Yes	3.67 ( 2.43, 5.02)	<0.001	<0.001
M012	IL-1ra	Inflammatory	Low tissue turnover:timeM006	Yes	7.36 ( -8.24, 25.48)	0.380	0.874
M012	IL-1ra	Inflammatory	Low tissue turnover:timeM024	Yes	-5.45 (-20.23, 12.08)	0.522	0.911
M012	IL-1ra	Inflammatory	timeM006:BMI	Yes	0.10 ( -1.00, 1.21)	0.882	0.979
M012	IL-1ra	Inflammatory	timeM024:BMI	Yes	0.30 ( -0.90, 1.51)	0.604	0.944
M024	IL-1ra	Inflammatory	Low tissue turnover	Yes	-21.02 (-31.13, -9.52)	0.001	0.047
M024	IL-1ra	Inflammatory	timeM006	Yes	8.55 (-24.42, 55.89)	0.660	0.957
M024	IL-1ra	Inflammatory	timeM012	Yes	15.84 (-19.43, 66.36)	0.431	0.893
M024	IL-1ra	Inflammatory	SexMale	Yes	-8.33 (-19.91, 5.02)	0.214	0.724
M024	IL-1ra	Inflammatory	Age	Yes	-0.90 ( -1.69, 0.00)	0.045	0.440
M024	IL-1ra	Inflammatory	BMI	Yes	3.98 ( 2.74, 5.34)	<0.001	<0.001
M024	IL-1ra	Inflammatory	Low tissue turnover:timeM006	Yes	13.54 ( -3.34, 33.38)	0.127	0.611
M024	IL-1ra	Inflammatory	Low tissue turnover:timeM012	Yes	5.76 (-10.77, 25.36)	0.522	0.911
M024	IL-1ra	Inflammatory	timeM006:BMI	Yes	-0.20 ( -1.39, 1.01)	0.704	0.973
M024	IL-1ra	Inflammatory	timeM012:BMI	Yes	-0.30 ( -1.49, 0.90)	0.604	0.944
M006	IL-2	Inflammatory	Low tissue turnover	Yes	6.40 ( -5.64, 19.84)	0.319	0.819
M006	IL-2	Inflammatory	timeM012	Yes	-6.67 (-34.49, 32.84)	0.703	0.973
M006	IL-2	Inflammatory	timeM024	Yes	15.03 (-21.65, 69.22)	0.479	0.896
M006	IL-2	Inflammatory	SexMale	Yes	9.09 ( 0.90, 17.82)	0.030	0.393
M006	IL-2	Inflammatory	Age	Yes	-0.30 ( -0.80, 0.20)	0.218	0.724
M006	IL-2	Inflammatory	BMI	Yes	-0.30 ( -1.29, 0.70)	0.568	0.944
M006	IL-2	Inflammatory	Low tissue turnover:timeM012	Yes	-3.92 (-18.05, 12.75)	0.628	0.948
M006	IL-2	Inflammatory	Low tissue turnover:timeM024	Yes	-12.45 (-25.99, 3.56)	0.125	0.611
M006	IL-2	Inflammatory	timeM012:BMI	Yes	0.80 ( -0.40, 1.92)	0.205	0.724
M006	IL-2	Inflammatory	timeM024:BMI	Yes	-0.20 ( -1.49, 1.11)	0.757	0.976
M012	IL-2	Inflammatory	Low tissue turnover	Yes	2.22 ( -9.15, 15.03)	0.721	0.976
M012	IL-2	Inflammatory	timeM006	Yes	7.14 (-24.72, 52.65)	0.703	0.973
M012	IL-2	Inflammatory	timeM024	Yes	23.37 (-13.67, 76.47)	0.255	0.764
M012	IL-2	Inflammatory	SexMale	Yes	9.09 ( 0.90, 17.82)	0.030	0.393
M012	IL-2	Inflammatory	Age	Yes	-0.30 ( -0.80, 0.20)	0.218	0.724
M012	IL-2	Inflammatory	BMI	Yes	0.50 ( -0.40, 1.31)	0.287	0.774
M012	IL-2	Inflammatory	Low tissue turnover:timeM006	Yes	4.08 (-11.31, 22.02)	0.628	0.948
M012	IL-2	Inflammatory	Low tissue turnover:timeM024	Yes	-8.88 (-22.97, 7.68)	0.281	0.767
M012	IL-2	Inflammatory	timeM006:BMI	Yes	-0.80 ( -1.88, 0.40)	0.205	0.724
M012	IL-2	Inflammatory	timeM024:BMI	Yes	-1.00 ( -2.08, 0.20)	0.114	0.611
M024	IL-2	Inflammatory	Low tissue turnover	Yes	-6.95 (-18.21, 5.97)	0.286	0.774
M024	IL-2	Inflammatory	timeM006	Yes	-13.06 (-40.90, 27.63)	0.479	0.896
M024	IL-2	Inflammatory	timeM012	Yes	-18.94 (-43.33, 15.84)	0.255	0.764
M024	IL-2	Inflammatory	SexMale	Yes	9.09 ( 0.90, 17.82)	0.030	0.393
M024	IL-2	Inflammatory	Age	Yes	-0.30 ( -0.80, 0.20)	0.218	0.724
M024	IL-2	Inflammatory	BMI	Yes	-0.50 ( -1.49, 0.50)	0.346	0.850
M024	IL-2	Inflammatory	Low tissue turnover:timeM006	Yes	14.22 ( -3.44, 35.12)	0.125	0.611
M024	IL-2	Inflammatory	Low tissue turnover:timeM012	Yes	9.75 ( -7.13, 29.82)	0.281	0.767
M024	IL-2	Inflammatory	timeM006:BMI	Yes	0.20 ( -1.09, 1.51)	0.757	0.976
M024	IL-2	Inflammatory	timeM012:BMI	Yes	1.01 ( -0.20, 2.12)	0.114	0.611
M006	IL-8	Inflammatory	Low tissue turnover	Yes	3.05 ( -5.16, 11.85)	0.489	0.896
M006	IL-8	Inflammatory	timeM012	Yes	0.90 (-19.27, 26.24)	0.935	0.979
M006	IL-8	Inflammatory	timeM024	Yes	15.14 ( -9.15, 46.08)	0.247	0.764
M006	IL-8	Inflammatory	SexMale	Yes	-4.97 (-13.32, 4.19)	0.278	0.767
M006	IL-8	Inflammatory	Age	Yes	0.20 ( -0.40, 0.70)	0.595	0.944
M006	IL-8	Inflammatory	BMI	Yes	1.01 ( 0.20, 1.82)	0.021	0.362
M006	IL-8	Inflammatory	Low tissue turnover:timeM012	Yes	3.77 ( -6.39, 15.03)	0.481	0.896
M006	IL-8	Inflammatory	Low tissue turnover:timeM024	Yes	-8.61 (-17.80, 1.61)	0.098	0.611
M006	IL-8	Inflammatory	timeM012:BMI	Yes	-0.40 ( -1.09, 0.40)	0.316	0.816
M006	IL-8	Inflammatory	timeM024:BMI	Yes	-0.60 ( -1.39, 0.20)	0.145	0.667
M012	IL-8	Inflammatory	Low tissue turnover	Yes	6.93 ( -2.27, 17.00)	0.149	0.676
M012	IL-8	Inflammatory	timeM006	Yes	-0.90 (-20.78, 23.86)	0.935	0.979
M012	IL-8	Inflammatory	timeM024	Yes	14.11 (-10.06, 44.77)	0.281	0.767
M012	IL-8	Inflammatory	SexMale	Yes	-4.97 (-13.32, 4.19)	0.278	0.767
M012	IL-8	Inflammatory	Age	Yes	0.20 ( -0.40, 0.70)	0.595	0.944
M012	IL-8	Inflammatory	BMI	Yes	0.60 ( -0.20, 1.41)	0.162	0.724
M012	IL-8	Inflammatory	Low tissue turnover:timeM006	Yes	-3.63 (-13.06, 6.82)	0.481	0.896
M012	IL-8	Inflammatory	Low tissue turnover:timeM024	Yes	-12.01 (-21.26, -1.59)	0.027	0.393
M012	IL-8	Inflammatory	timeM006:BMI	Yes	0.40 ( -0.40, 1.11)	0.316	0.816
M012	IL-8	Inflammatory	timeM024:BMI	Yes	-0.20 ( -1.00, 0.60)	0.604	0.944
M024	IL-8	Inflammatory	Low tissue turnover	Yes	-5.92 (-14.02, 2.94)	0.190	0.724
M024	IL-8	Inflammatory	timeM006	Yes	-13.15 (-31.55, 10.08)	0.247	0.764
M024	IL-8	Inflammatory	timeM012	Yes	-12.37 (-30.93, 11.18)	0.281	0.767
M024	IL-8	Inflammatory	SexMale	Yes	-4.97 (-13.32, 4.19)	0.278	0.767
M024	IL-8	Inflammatory	Age	Yes	0.20 ( -0.40, 0.70)	0.595	0.944
M024	IL-8	Inflammatory	BMI	Yes	0.40 ( -0.50, 1.31)	0.377	0.871
M024	IL-8	Inflammatory	Low tissue turnover:timeM006	Yes	9.42 ( -1.59, 21.65)	0.098	0.611
M024	IL-8	Inflammatory	Low tissue turnover:timeM012	Yes	13.66 ( 1.61, 27.00)	0.027	0.393
M024	IL-8	Inflammatory	timeM006:BMI	Yes	0.60 ( -0.20, 1.41)	0.145	0.667
M024	IL-8	Inflammatory	timeM012:BMI	Yes	0.20 ( -0.60, 1.01)	0.604	0.944
M006	IP-10	Inflammatory	Low tissue turnover	Yes	-12.45 (-20.71, -3.34)	0.009	0.345
M006	IP-10	Inflammatory	timeM012	Yes	14.00 (-12.80, 48.88)	0.341	0.850
M006	IP-10	Inflammatory	timeM024	Yes	16.77 (-12.10, 55.27)	0.290	0.778
M006	IP-10	Inflammatory	SexMale	Yes	-0.40 (-10.68, 11.18)	0.946	0.979
M006	IP-10	Inflammatory	Age	Yes	1.31 ( 0.70, 2.02)	<0.001	<0.001
M006	IP-10	Inflammatory	BMI	Yes	1.61 ( 0.60, 2.63)	0.002	0.083
M006	IP-10	Inflammatory	Low tissue turnover:timeM012	Yes	3.87 ( -8.15, 17.47)	0.545	0.935
M006	IP-10	Inflammatory	Low tissue turnover:timeM024	Yes	5.44 ( -7.13, 19.72)	0.418	0.893
M006	IP-10	Inflammatory	timeM012:BMI	Yes	-0.60 ( -1.49, 0.30)	0.186	0.724
M006	IP-10	Inflammatory	timeM024:BMI	Yes	-0.30 ( -1.19, 0.70)	0.582	0.944
M012	IP-10	Inflammatory	Low tissue turnover	Yes	-9.06 (-18.29, 1.31)	0.087	0.611
M012	IP-10	Inflammatory	timeM006	Yes	-12.28 (-32.83, 14.68)	0.341	0.850
M012	IP-10	Inflammatory	timeM024	Yes	2.43 (-22.97, 36.21)	0.869	0.979
M012	IP-10	Inflammatory	SexMale	Yes	-0.40 (-10.68, 11.18)	0.946	0.979
M012	IP-10	Inflammatory	Age	Yes	1.31 ( 0.70, 2.02)	<0.001	<0.001
M012	IP-10	Inflammatory	BMI	Yes	1.01 ( 0.00, 2.02)	0.054	0.474
M012	IP-10	Inflammatory	Low tissue turnover:timeM006	Yes	-3.73 (-14.87, 8.87)	0.545	0.935
M012	IP-10	Inflammatory	Low tissue turnover:timeM024	Yes	1.51 (-11.22, 15.95)	0.833	0.976
M012	IP-10	Inflammatory	timeM006:BMI	Yes	0.60 ( -0.30, 1.51)	0.186	0.724
M012	IP-10	Inflammatory	timeM024:BMI	Yes	0.30 ( -0.60, 1.31)	0.493	0.896
M024	IP-10	Inflammatory	Low tissue turnover	Yes	-7.69 (-17.14, 2.74)	0.147	0.673
M024	IP-10	Inflammatory	timeM006	Yes	-14.36 (-35.60, 13.77)	0.290	0.778
M024	IP-10	Inflammatory	timeM012	Yes	-2.37 (-26.58, 29.82)	0.869	0.979
M024	IP-10	Inflammatory	SexMale	Yes	-0.40 (-10.68, 11.18)	0.946	0.979
M024	IP-10	Inflammatory	Age	Yes	1.31 ( 0.70, 2.02)	<0.001	<0.001
M024	IP-10	Inflammatory	BMI	Yes	1.31 ( 0.30, 2.33)	0.013	0.362
M024	IP-10	Inflammatory	Low tissue turnover:timeM006	Yes	-5.16 (-16.47, 7.68)	0.418	0.893
M024	IP-10	Inflammatory	Low tissue turnover:timeM012	Yes	-1.49 (-13.76, 12.64)	0.833	0.976
M024	IP-10	Inflammatory	timeM006:BMI	Yes	0.30 ( -0.70, 1.21)	0.582	0.944
M024	IP-10	Inflammatory	timeM012:BMI	Yes	-0.30 ( -1.29, 0.60)	0.493	0.896
M006	MCP-1	Inflammatory	Low tissue turnover	Yes	-4.88 (-11.13, 1.92)	0.158	0.714
M006	MCP-1	Inflammatory	timeM012	Yes	-4.11 (-19.91, 14.68)	0.646	0.948
M006	MCP-1	Inflammatory	timeM024	Yes	12.75 ( -6.85, 36.48)	0.223	0.733
M006	MCP-1	Inflammatory	SexMale	Yes	5.02 ( -3.82, 14.68)	0.277	0.767
M006	MCP-1	Inflammatory	Age	Yes	-0.10 ( -0.60, 0.50)	0.838	0.976
M006	MCP-1	Inflammatory	BMI	Yes	0.90 ( 0.10, 1.61)	0.023	0.378
M006	MCP-1	Inflammatory	Low tissue turnover:timeM012	Yes	7.47 ( -1.00, 16.77)	0.090	0.611
M006	MCP-1	Inflammatory	Low tissue turnover:timeM024	Yes	-1.98 (-10.06, 6.72)	0.643	0.948
M006	MCP-1	Inflammatory	timeM012:BMI	Yes	0.00 ( -0.60, 0.60)	0.974	0.984
M006	MCP-1	Inflammatory	timeM024:BMI	Yes	-0.40 ( -1.00, 0.30)	0.249	0.764
M012	MCP-1	Inflammatory	Low tissue turnover	Yes	2.33 ( -4.97, 10.19)	0.551	0.940
M012	MCP-1	Inflammatory	timeM006	Yes	4.29 (-12.80, 24.86)	0.646	0.948
M012	MCP-1	Inflammatory	timeM024	Yes	17.59 ( -2.86, 42.33)	0.099	0.611
M012	MCP-1	Inflammatory	SexMale	Yes	5.02 ( -3.82, 14.68)	0.277	0.767
M012	MCP-1	Inflammatory	Age	Yes	-0.10 ( -0.60, 0.50)	0.838	0.976
M012	MCP-1	Inflammatory	BMI	Yes	0.90 ( 0.10, 1.61)	0.027	0.393
M012	MCP-1	Inflammatory	Low tissue turnover:timeM006	Yes	-6.95 (-14.36, 1.01)	0.090	0.611
M012	MCP-1	Inflammatory	Low tissue turnover:timeM024	Yes	-8.88 (-16.72, -0.30)	0.046	0.440
M012	MCP-1	Inflammatory	timeM006:BMI	Yes	0.00 ( -0.60, 0.60)	0.974	0.984
M012	MCP-1	Inflammatory	timeM024:BMI	Yes	-0.40 ( -1.00, 0.30)	0.262	0.766
M024	MCP-1	Inflammatory	Low tissue turnover	Yes	-6.76 (-13.41, 0.40)	0.065	0.526
M024	MCP-1	Inflammatory	timeM006	Yes	-11.31 (-26.73, 7.36)	0.223	0.733
M024	MCP-1	Inflammatory	timeM012	Yes	-14.96 (-29.74, 2.94)	0.099	0.611
M024	MCP-1	Inflammatory	SexMale	Yes	5.02 ( -3.82, 14.68)	0.277	0.767
M024	MCP-1	Inflammatory	Age	Yes	-0.10 ( -0.60, 0.50)	0.838	0.976
M024	MCP-1	Inflammatory	BMI	Yes	0.50 ( -0.30, 1.31)	0.210	0.724
M024	MCP-1	Inflammatory	Low tissue turnover:timeM006	Yes	2.02 ( -6.29, 11.18)	0.643	0.948
M024	MCP-1	Inflammatory	Low tissue turnover:timeM012	Yes	9.75 ( 0.30, 20.08)	0.046	0.440
M024	MCP-1	Inflammatory	timeM006:BMI	Yes	0.40 ( -0.30, 1.01)	0.249	0.764
M024	MCP-1	Inflammatory	timeM012:BMI	Yes	0.40 ( -0.30, 1.01)	0.262	0.766
M006	MIP-1α	Inflammatory	Low tissue turnover	Yes	2.12 (-14.53, 21.90)	0.822	0.976
M006	MIP-1α	Inflammatory	timeM012	Yes	15.26 (-31.61, 94.06)	0.600	0.944
M006	MIP-1α	Inflammatory	timeM024	Yes	4.39 (-44.35, 95.81)	0.895	0.979
M006	MIP-1α	Inflammatory	SexMale	Yes	4.60 ( -6.67, 17.35)	0.446	0.893
M006	MIP-1α	Inflammatory	Age	Yes	-0.10 ( -0.80, 0.60)	0.800	0.976
M006	MIP-1α	Inflammatory	BMI	Yes	-0.50 ( -1.98, 0.90)	0.489	0.896
M006	MIP-1α	Inflammatory	Low tissue turnover:timeM012	Yes	2.53 (-18.21, 28.40)	0.833	0.976
M006	MIP-1α	Inflammatory	Low tissue turnover:timeM024	Yes	-3.63 (-26.07, 25.73)	0.789	0.976
M006	MIP-1α	Inflammatory	timeM012:BMI	Yes	-0.30 ( -1.98, 1.41)	0.733	0.976
M006	MIP-1α	Inflammatory	timeM024:BMI	Yes	0.40 ( -1.59, 2.43)	0.695	0.973
M012	MIP-1α	Inflammatory	Low tissue turnover	Yes	4.60 (-11.49, 23.61)	0.601	0.944
M012	MIP-1α	Inflammatory	timeM006	Yes	-13.24 (-48.47, 46.23)	0.600	0.944
M012	MIP-1α	Inflammatory	timeM024	Yes	-9.34 (-49.08, 61.12)	0.741	0.976
M012	MIP-1α	Inflammatory	SexMale	Yes	4.60 ( -6.67, 17.35)	0.446	0.893
M012	MIP-1α	Inflammatory	Age	Yes	-0.10 ( -0.80, 0.60)	0.800	0.976
M012	MIP-1α	Inflammatory	BMI	Yes	-0.80 ( -1.98, 0.40)	0.185	0.724
M012	MIP-1α	Inflammatory	Low tissue turnover:timeM006	Yes	-2.47 (-22.12, 22.26)	0.833	0.976
M012	MIP-1α	Inflammatory	Low tissue turnover:timeM024	Yes	-5.92 (-27.17, 21.41)	0.643	0.948
M012	MIP-1α	Inflammatory	timeM006:BMI	Yes	0.30 ( -1.39, 2.02)	0.733	0.976
M012	MIP-1α	Inflammatory	timeM024:BMI	Yes	0.70 ( -1.09, 2.63)	0.465	0.893
M024	MIP-1α	Inflammatory	Low tissue turnover	Yes	-1.59 (-20.47, 21.77)	0.884	0.979
M024	MIP-1α	Inflammatory	timeM006	Yes	-4.21 (-48.93, 79.68)	0.895	0.979
M024	MIP-1α	Inflammatory	timeM012	Yes	10.30 (-37.94, 96.40)	0.741	0.976
M024	MIP-1α	Inflammatory	SexMale	Yes	4.60 ( -6.67, 17.35)	0.446	0.893
M024	MIP-1α	Inflammatory	Age	Yes	-0.10 ( -0.80, 0.60)	0.800	0.976
M024	MIP-1α	Inflammatory	BMI	Yes	-0.10 ( -1.78, 1.61)	0.894	0.979
M024	MIP-1α	Inflammatory	Low tissue turnover:timeM006	Yes	3.77 (-20.47, 35.26)	0.789	0.976
M024	MIP-1α	Inflammatory	Low tissue turnover:timeM012	Yes	6.29 (-17.63, 37.30)	0.643	0.948
M024	MIP-1α	Inflammatory	timeM006:BMI	Yes	-0.40 ( -2.37, 1.61)	0.695	0.973
M024	MIP-1α	Inflammatory	timeM012:BMI	Yes	-0.70 ( -2.57, 1.11)	0.465	0.893
M006	MIP-1β	Inflammatory	Low tissue turnover	Yes	-3.44 (-12.80, 6.82)	0.497	0.897
M006	MIP-1β	Inflammatory	timeM012	Yes	-5.35 (-28.68, 25.86)	0.708	0.974
M006	MIP-1β	Inflammatory	timeM024	Yes	5.65 (-21.49, 42.19)	0.721	0.976
M006	MIP-1β	Inflammatory	SexMale	Yes	6.50 ( -2.76, 16.65)	0.176	0.724
M006	MIP-1β	Inflammatory	Age	Yes	-0.50 ( -1.00, 0.10)	0.103	0.611
M006	MIP-1β	Inflammatory	BMI	Yes	0.20 ( -0.70, 1.11)	0.704	0.973
M006	MIP-1β	Inflammatory	Low tissue turnover:timeM012	Yes	4.29 ( -8.15, 18.53)	0.519	0.911
M006	MIP-1β	Inflammatory	Low tissue turnover:timeM024	Yes	-8.33 (-19.59, 4.60)	0.198	0.724
M006	MIP-1β	Inflammatory	timeM012:BMI	Yes	-0.10 ( -1.09, 0.80)	0.771	0.976
M006	MIP-1β	Inflammatory	timeM024:BMI	Yes	-0.10 ( -1.09, 0.90)	0.862	0.979
M012	MIP-1β	Inflammatory	Low tissue turnover	Yes	0.70 ( -9.43, 11.96)	0.900	0.979
M012	MIP-1β	Inflammatory	timeM006	Yes	5.65 (-20.55, 40.21)	0.708	0.974
M012	MIP-1β	Inflammatory	timeM024	Yes	11.52 (-16.47, 48.88)	0.462	0.893
M012	MIP-1β	Inflammatory	SexMale	Yes	6.50 ( -2.76, 16.65)	0.176	0.724
M012	MIP-1β	Inflammatory	Age	Yes	-0.50 ( -1.00, 0.10)	0.103	0.611
M012	MIP-1β	Inflammatory	BMI	Yes	0.00 ( -0.80, 0.90)	0.932	0.979
M012	MIP-1β	Inflammatory	Low tissue turnover:timeM006	Yes	-4.11 (-15.63, 8.87)	0.519	0.911
M012	MIP-1β	Inflammatory	Low tissue turnover:timeM024	Yes	-12.10 (-23.20, 0.60)	0.063	0.513
M012	MIP-1β	Inflammatory	timeM006:BMI	Yes	0.10 ( -0.80, 1.11)	0.771	0.976
M012	MIP-1β	Inflammatory	timeM024:BMI	Yes	0.10 ( -0.90, 1.01)	0.916	0.979
M024	MIP-1β	Inflammatory	Low tissue turnover	Yes	-11.49 (-20.39, -1.59)	0.025	0.393
M024	MIP-1β	Inflammatory	timeM006	Yes	-5.35 (-29.67, 27.38)	0.721	0.976
M024	MIP-1β	Inflammatory	timeM012	Yes	-10.33 (-32.83, 19.72)	0.462	0.893
M024	MIP-1β	Inflammatory	SexMale	Yes	6.50 ( -2.76, 16.65)	0.176	0.724
M024	MIP-1β	Inflammatory	Age	Yes	-0.50 ( -1.00, 0.10)	0.103	0.611
M024	MIP-1β	Inflammatory	BMI	Yes	0.10 ( -0.80, 1.01)	0.851	0.979
M024	MIP-1β	Inflammatory	Low tissue turnover:timeM006	Yes	9.09 ( -4.40, 24.36)	0.198	0.724
M024	MIP-1β	Inflammatory	Low tissue turnover:timeM012	Yes	13.77 ( -0.60, 30.21)	0.063	0.513
M024	MIP-1β	Inflammatory	timeM006:BMI	Yes	0.10 ( -0.90, 1.11)	0.862	0.979
M024	MIP-1β	Inflammatory	timeM012:BMI	Yes	-0.10 ( -1.00, 0.90)	0.916	0.979
M006	TNF-α	Inflammatory	Low tissue turnover	Yes	-5.35 (-16.05, 6.72)	0.374	0.868
M006	TNF-α	Inflammatory	timeM012	Yes	-13.84 (-38.43, 20.68)	0.391	0.880
M006	TNF-α	Inflammatory	timeM024	Yes	-24.35 (-47.11, 8.22)	0.130	0.614
M006	TNF-α	Inflammatory	SexMale	Yes	15.14 ( 2.43, 29.43)	0.019	0.362
M006	TNF-α	Inflammatory	Age	Yes	0.00 ( -0.80, 0.70)	0.922	0.979
M006	TNF-α	Inflammatory	BMI	Yes	-0.10 ( -1.19, 1.11)	0.911	0.979
M006	TNF-α	Inflammatory	Low tissue turnover:timeM012	Yes	-5.26 (-18.62, 10.30)	0.489	0.896
M006	TNF-α	Inflammatory	Low tissue turnover:timeM024	Yes	-9.61 (-22.97, 6.08)	0.219	0.724
M006	TNF-α	Inflammatory	timeM012:BMI	Yes	1.11 ( 0.00, 2.22)	0.048	0.440
M006	TNF-α	Inflammatory	timeM024:BMI	Yes	1.01 ( -0.20, 2.22)	0.094	0.611
M012	TNF-α	Inflammatory	Low tissue turnover	Yes	-10.33 (-21.18, 2.02)	0.101	0.611
M012	TNF-α	Inflammatory	timeM006	Yes	16.07 (-17.14, 62.42)	0.391	0.880
M012	TNF-α	Inflammatory	timeM024	Yes	-12.19 (-38.43, 25.23)	0.475	0.896
M012	TNF-α	Inflammatory	SexMale	Yes	15.14 ( 2.43, 29.43)	0.019	0.362
M012	TNF-α	Inflammatory	Age	Yes	0.00 ( -0.80, 0.70)	0.922	0.979
M012	TNF-α	Inflammatory	BMI	Yes	1.11 ( -0.10, 2.22)	0.069	0.540
M012	TNF-α	Inflammatory	Low tissue turnover:timeM006	Yes	5.55 ( -9.34, 22.88)	0.489	0.896
M012	TNF-α	Inflammatory	Low tissue turnover:timeM024	Yes	-4.59 (-19.27, 12.86)	0.586	0.944
M012	TNF-α	Inflammatory	timeM006:BMI	Yes	-1.09 ( -2.18, 0.00)	0.048	0.440
M012	TNF-α	Inflammatory	timeM024:BMI	Yes	-0.10 ( -1.29, 1.01)	0.847	0.977
M024	TNF-α	Inflammatory	Low tissue turnover	Yes	-14.44 (-25.17, -2.18)	0.023	0.378
M024	TNF-α	Inflammatory	timeM006	Yes	32.18 ( -7.60, 89.08)	0.130	0.614
M024	TNF-α	Inflammatory	timeM012	Yes	13.88 (-20.15, 62.42)	0.475	0.896
M024	TNF-α	Inflammatory	SexMale	Yes	15.14 ( 2.43, 29.43)	0.019	0.362
M024	TNF-α	Inflammatory	Age	Yes	0.00 ( -0.80, 0.70)	0.922	0.979
M024	TNF-α	Inflammatory	BMI	Yes	0.90 ( -0.20, 2.12)	0.120	0.611
M024	TNF-α	Inflammatory	Low tissue turnover:timeM006	Yes	10.63 ( -5.73, 29.82)	0.219	0.724
M024	TNF-α	Inflammatory	Low tissue turnover:timeM012	Yes	4.81 (-11.40, 23.86)	0.586	0.944
M024	TNF-α	Inflammatory	timeM006:BMI	Yes	-1.00 ( -2.18, 0.20)	0.094	0.611
M024	TNF-α	Inflammatory	timeM012:BMI	Yes	0.10 ( -1.00, 1.31)	0.847	0.977

## Sheet: Not adjusted for confounders
Visit	Cytokine	Reference	Contrast	Adj. For age, sex, BMI	Percentage change (95% CI)	p-value	Adjusted p-value
M006	GM-CSF	Structural damage	Inflammatory	No	8.22 ( -3.54, 21.53)	0.182	0.544
M006	GM-CSF	Structural damage	Low tissue turnover	No	-7.60 (-17.88, 3.77)	0.185	0.544
M006	GM-CSF	Structural damage	timeM012	No	19.12 ( 9.09, 29.95)	<0.001	<0.001
M006	GM-CSF	Structural damage	timeM024	No	10.41 ( 0.20, 21.65)	0.046	0.264
M006	GM-CSF	Structural damage	Inflammatory:timeM012	No	-1.49 (-14.19, 13.09)	0.835	0.932
M006	GM-CSF	Structural damage	Low tissue turnover:timeM012	No	0.40 (-12.80, 15.60)	0.959	0.988
M006	GM-CSF	Structural damage	Inflammatory:timeM024	No	2.63 (-11.40, 19.01)	0.730	0.932
M006	GM-CSF	Structural damage	Low tissue turnover:timeM024	No	-1.49 (-15.38, 14.68)	0.845	0.932
M012	GM-CSF	Structural damage	Inflammatory	No	6.72 ( -5.64, 20.68)	0.305	0.661
M012	GM-CSF	Structural damage	Low tissue turnover	No	-7.32 (-17.30, 3.98)	0.198	0.552
M012	GM-CSF	Structural damage	timeM006	No	-16.05 (-23.05, -8.33)	<0.001	<0.001
M012	GM-CSF	Structural damage	timeM024	No	-7.23 (-15.46, 1.71)	0.112	0.395
M012	GM-CSF	Structural damage	Inflammatory:timeM006	No	1.51 (-11.57, 16.53)	0.835	0.932
M012	GM-CSF	Structural damage	Low tissue turnover:timeM006	No	-0.40 (-13.50, 14.68)	0.959	0.988
M012	GM-CSF	Structural damage	Inflammatory:timeM024	No	4.19 (-10.33, 21.05)	0.595	0.879
M012	GM-CSF	Structural damage	Low tissue turnover:timeM024	No	-1.88 (-15.55, 14.00)	0.806	0.932
M024	GM-CSF	Structural damage	Inflammatory	No	11.18 ( -1.98, 25.99)	0.101	0.383
M024	GM-CSF	Structural damage	Low tissue turnover	No	-9.06 (-19.10, 2.33)	0.115	0.396
M024	GM-CSF	Structural damage	timeM006	No	-9.43 (-17.80, -0.20)	0.046	0.264
M024	GM-CSF	Structural damage	timeM012	No	7.79 ( -1.69, 18.29)	0.112	0.395
M024	GM-CSF	Structural damage	Inflammatory:timeM006	No	-2.57 (-15.97, 12.86)	0.730	0.932
M024	GM-CSF	Structural damage	Low tissue turnover:timeM006	No	1.51 (-12.80, 18.18)	0.845	0.932
M024	GM-CSF	Structural damage	Inflammatory:timeM012	No	-4.02 (-17.39, 11.52)	0.595	0.879
M024	GM-CSF	Structural damage	Low tissue turnover:timeM012	No	1.92 (-12.28, 18.41)	0.806	0.932
M006	IL-10	Structural damage	Inflammatory	No	28.79 ( 7.79, 53.88)	0.006	0.084
M006	IL-10	Structural damage	Low tissue turnover	No	2.84 (-14.19, 23.12)	0.765	0.932
M006	IL-10	Structural damage	timeM012	No	36.07 ( 18.77, 55.89)	<0.001	<0.001
M006	IL-10	Structural damage	timeM024	No	11.40 ( -4.11, 29.56)	0.161	0.498
M006	IL-10	Structural damage	Inflammatory:timeM012	No	-15.46 (-31.82, 4.92)	0.130	0.437
M006	IL-10	Structural damage	Low tissue turnover:timeM012	No	-11.75 (-29.11, 9.97)	0.268	0.620
M006	IL-10	Structural damage	Inflammatory:timeM024	No	-4.97 (-24.50, 19.60)	0.664	0.918
M006	IL-10	Structural damage	Low tissue turnover:timeM024	No	0.30 (-20.94, 27.25)	0.981	0.988
M012	IL-10	Structural damage	Inflammatory	No	8.87 ( -9.43, 31.00)	0.367	0.706
M012	IL-10	Structural damage	Low tissue turnover	No	-9.24 (-23.74, 8.00)	0.278	0.621
M012	IL-10	Structural damage	timeM006	No	-26.51 (-35.85,-15.80)	<0.001	<0.001
M012	IL-10	Structural damage	timeM024	No	-18.05 (-28.97, -5.54)	0.007	0.084
M012	IL-10	Structural damage	Inflammatory:timeM006	No	18.29 ( -4.69, 46.67)	0.130	0.437
M012	IL-10	Structural damage	Low tissue turnover:timeM006	No	13.31 ( -9.06, 41.06)	0.268	0.620
M012	IL-10	Structural damage	Inflammatory:timeM024	No	12.41 (-10.68, 41.34)	0.323	0.670
M012	IL-10	Structural damage	Low tissue turnover:timeM024	No	13.66 ( -9.97, 43.33)	0.286	0.634
M024	IL-10	Structural damage	Inflammatory	No	22.38 ( 1.11, 48.14)	0.039	0.251
M024	IL-10	Structural damage	Low tissue turnover	No	3.15 (-14.10, 23.86)	0.744	0.932
M024	IL-10	Structural damage	timeM006	No	-10.24 (-22.82, 4.29)	0.161	0.498
M024	IL-10	Structural damage	timeM012	No	22.02 ( 5.87, 40.78)	0.007	0.084
M024	IL-10	Structural damage	Inflammatory:timeM006	No	5.23 (-16.39, 32.45)	0.664	0.918
M024	IL-10	Structural damage	Low tissue turnover:timeM006	No	-0.30 (-21.42, 26.49)	0.981	0.988
M024	IL-10	Structural damage	Inflammatory:timeM012	No	-11.04 (-29.25, 11.96)	0.323	0.670
M024	IL-10	Structural damage	Low tissue turnover:timeM012	No	-12.01 (-30.23, 11.07)	0.286	0.634
M006	IL-12p70	Structural damage	Inflammatory	No	-8.61 (-24.04, 9.97)	0.346	0.700
M006	IL-12p70	Structural damage	Low tissue turnover	No	-0.20 (-18.13, 21.53)	0.981	0.988
M006	IL-12p70	Structural damage	timeM012	No	14.00 ( -2.27, 32.98)	0.098	0.383
M006	IL-12p70	Structural damage	timeM024	No	-11.31 (-27.02, 7.68)	0.227	0.577
M006	IL-12p70	Structural damage	Inflammatory:timeM012	No	12.75 (-11.31, 43.33)	0.330	0.670
M006	IL-12p70	Structural damage	Low tissue turnover:timeM012	No	0.30 (-21.10, 27.51)	0.980	0.988
M006	IL-12p70	Structural damage	Inflammatory:timeM024	No	-1.00 (-25.62, 31.78)	0.946	0.988
M006	IL-12p70	Structural damage	Low tissue turnover:timeM024	No	3.36 (-22.43, 37.71)	0.824	0.932
M012	IL-12p70	Structural damage	Inflammatory	No	3.05 (-14.02, 23.61)	0.744	0.932
M012	IL-12p70	Structural damage	Low tissue turnover	No	0.10 (-15.30, 18.18)	0.994	0.996
M012	IL-12p70	Structural damage	timeM006	No	-12.28 (-24.80, 2.33)	0.098	0.383
M012	IL-12p70	Structural damage	timeM024	No	-22.20 (-35.01, -6.85)	0.007	0.084
M012	IL-12p70	Structural damage	Inflammatory:timeM006	No	-11.31 (-30.23, 12.75)	0.330	0.670
M012	IL-12p70	Structural damage	Low tissue turnover:timeM006	No	-0.30 (-21.57, 26.74)	0.980	0.988
M012	IL-12p70	Structural damage	Inflammatory:timeM024	No	-12.19 (-33.44, 15.72)	0.360	0.705
M012	IL-12p70	Structural damage	Low tissue turnover:timeM024	No	3.05 (-20.86, 34.04)	0.826	0.932
M024	IL-12p70	Structural damage	Inflammatory	No	-9.52 (-28.32, 14.22)	0.405	0.743
M024	IL-12p70	Structural damage	Low tissue turnover	No	3.05 (-17.14, 28.27)	0.787	0.932
M024	IL-12p70	Structural damage	timeM006	No	12.75 ( -7.13, 37.03)	0.227	0.577
M024	IL-12p70	Structural damage	timeM012	No	28.53 ( 7.36, 53.88)	0.007	0.084
M024	IL-12p70	Structural damage	Inflammatory:timeM006	No	1.01 (-24.12, 34.45)	0.946	0.988
M024	IL-12p70	Structural damage	Low tissue turnover:timeM006	No	-3.25 (-27.39, 28.92)	0.824	0.932
M024	IL-12p70	Structural damage	Inflammatory:timeM012	No	13.88 (-13.58, 50.23)	0.360	0.705
M024	IL-12p70	Structural damage	Low tissue turnover:timeM012	No	-2.96 (-25.40, 26.36)	0.826	0.932
M006	IL-15	Structural damage	Inflammatory	No	5.55 ( -1.88, 13.66)	0.150	0.469
M006	IL-15	Structural damage	Low tissue turnover	No	0.00 ( -7.13, 7.68)	0.999	0.999
M006	IL-15	Structural damage	timeM012	No	8.76 ( 2.84, 15.03)	0.004	0.067
M006	IL-15	Structural damage	timeM024	No	-0.80 ( -6.85, 5.55)	0.798	0.932
M006	IL-15	Structural damage	Inflammatory:timeM012	No	-5.92 (-14.27, 3.15)	0.194	0.548
M006	IL-15	Structural damage	Low tissue turnover:timeM012	No	-1.78 (-10.24, 7.57)	0.707	0.923
M006	IL-15	Structural damage	Inflammatory:timeM024	No	-2.66 (-11.84, 7.47)	0.598	0.879
M006	IL-15	Structural damage	Low tissue turnover:timeM024	No	3.77 ( -5.92, 14.45)	0.457	0.784
M012	IL-15	Structural damage	Inflammatory	No	-0.70 ( -7.60, 6.72)	0.845	0.932
M012	IL-15	Structural damage	Low tissue turnover	No	-1.69 ( -8.15, 5.13)	0.615	0.890
M012	IL-15	Structural damage	timeM006	No	-8.06 (-13.06, -2.76)	0.004	0.067
M012	IL-15	Structural damage	timeM024	No	-8.79 (-13.93, -3.34)	0.002	0.051
M012	IL-15	Structural damage	Inflammatory:timeM006	No	6.29 ( -3.05, 16.65)	0.194	0.548
M012	IL-15	Structural damage	Low tissue turnover:timeM006	No	1.82 ( -7.04, 11.40)	0.707	0.923
M012	IL-15	Structural damage	Inflammatory:timeM024	No	3.56 ( -5.92, 14.00)	0.481	0.795
M012	IL-15	Structural damage	Low tissue turnover:timeM024	No	5.65 ( -3.82, 16.07)	0.254	0.604
M024	IL-15	Structural damage	Inflammatory	No	2.74 ( -4.88, 11.07)	0.486	0.797
M024	IL-15	Structural damage	Low tissue turnover	No	3.77 ( -3.44, 11.63)	0.317	0.670
M024	IL-15	Structural damage	timeM006	No	0.80 ( -5.26, 7.36)	0.798	0.932
M024	IL-15	Structural damage	timeM012	No	9.64 ( 3.46, 16.18)	0.002	0.051
M024	IL-15	Structural damage	Inflammatory:timeM006	No	2.74 ( -6.95, 13.43)	0.598	0.879
M024	IL-15	Structural damage	Low tissue turnover:timeM006	No	-3.63 (-12.63, 6.29)	0.457	0.784
M024	IL-15	Structural damage	Inflammatory:timeM012	No	-3.44 (-12.28, 6.29)	0.481	0.795
M024	IL-15	Structural damage	Low tissue turnover:timeM012	No	-5.35 (-13.84, 3.98)	0.254	0.604
M006	IL-17A	Structural damage	Inflammatory	No	0.60 ( -9.61, 12.08)	0.907	0.977
M006	IL-17A	Structural damage	Low tissue turnover	No	3.67 ( -7.23, 15.72)	0.529	0.839
M006	IL-17A	Structural damage	timeM012	No	8.11 ( -1.69, 18.77)	0.110	0.392
M006	IL-17A	Structural damage	timeM024	No	-6.11 (-15.46, 4.19)	0.238	0.578
M006	IL-17A	Structural damage	Inflammatory:timeM012	No	-0.20 (-13.93, 15.60)	0.978	0.988
M006	IL-17A	Structural damage	Low tissue turnover:timeM012	No	-2.08 (-15.63, 13.66)	0.783	0.932
M006	IL-17A	Structural damage	Inflammatory:timeM024	No	1.92 (-12.89, 19.36)	0.809	0.932
M006	IL-17A	Structural damage	Low tissue turnover:timeM024	No	-8.61 (-22.12, 7.36)	0.276	0.621
M012	IL-17A	Structural damage	Inflammatory	No	0.40 (-10.68, 12.98)	0.943	0.988
M012	IL-17A	Structural damage	Low tissue turnover	No	1.51 ( -9.61, 13.88)	0.804	0.932
M012	IL-17A	Structural damage	timeM006	No	-7.50 (-15.80, 1.71)	0.110	0.392
M012	IL-17A	Structural damage	timeM024	No	-13.15 (-21.65, -3.63)	0.008	0.088
M012	IL-17A	Structural damage	Inflammatory:timeM006	No	0.20 (-13.50, 16.18)	0.978	0.988
M012	IL-17A	Structural damage	Low tissue turnover:timeM006	No	2.12 (-12.01, 18.53)	0.783	0.932
M012	IL-17A	Structural damage	Inflammatory:timeM024	No	2.22 (-13.15, 20.20)	0.796	0.932
M012	IL-17A	Structural damage	Low tissue turnover:timeM024	No	-6.67 (-20.71, 9.97)	0.413	0.747
M024	IL-17A	Structural damage	Inflammatory	No	2.63 ( -9.52, 16.42)	0.689	0.923
M024	IL-17A	Structural damage	Low tissue turnover	No	-5.26 (-16.31, 7.25)	0.394	0.735
M024	IL-17A	Structural damage	timeM006	No	6.50 ( -4.02, 18.29)	0.238	0.578
M024	IL-17A	Structural damage	timeM012	No	15.14 ( 3.77, 27.63)	0.008	0.088
M024	IL-17A	Structural damage	Inflammatory:timeM006	No	-1.88 (-16.22, 14.80)	0.809	0.932
M024	IL-17A	Structural damage	Low tissue turnover:timeM006	No	9.42 ( -6.85, 28.40)	0.276	0.621
M024	IL-17A	Structural damage	Inflammatory:timeM012	No	-2.18 (-16.81, 15.14)	0.796	0.932
M024	IL-17A	Structural damage	Low tissue turnover:timeM012	No	7.14 ( -9.06, 26.11)	0.413	0.747
M006	IL-1α	Structural damage	Inflammatory	No	-2.57 (-16.81, 14.22)	0.751	0.932
M006	IL-1α	Structural damage	Low tissue turnover	No	-4.69 (-19.18, 12.41)	0.571	0.859
M006	IL-1α	Structural damage	timeM012	No	-1.29 (-13.06, 11.96)	0.837	0.932
M006	IL-1α	Structural damage	timeM024	No	5.55 ( -8.24, 21.41)	0.451	0.783
M006	IL-1α	Structural damage	Inflammatory:timeM012	No	0.90 (-17.30, 23.24)	0.926	0.988
M006	IL-1α	Structural damage	Low tissue turnover:timeM012	No	4.71 (-14.62, 28.40)	0.660	0.918
M006	IL-1α	Structural damage	Inflammatory:timeM024	No	4.60 (-15.46, 29.30)	0.683	0.923
M006	IL-1α	Structural damage	Low tissue turnover:timeM024	No	-10.33 (-27.82, 11.40)	0.328	0.670
M012	IL-1α	Structural damage	Inflammatory	No	-1.59 (-16.05, 15.37)	0.842	0.932
M012	IL-1α	Structural damage	Low tissue turnover	No	-0.20 (-14.36, 16.30)	0.980	0.988
M012	IL-1α	Structural damage	timeM006	No	1.31 (-10.68, 15.03)	0.837	0.932
M012	IL-1α	Structural damage	timeM024	No	7.04 ( -6.20, 22.02)	0.316	0.670
M012	IL-1α	Structural damage	Inflammatory:timeM006	No	-0.90 (-18.86, 20.92)	0.926	0.988
M012	IL-1α	Structural damage	Low tissue turnover:timeM006	No	-4.50 (-22.12, 17.12)	0.660	0.918
M012	IL-1α	Structural damage	Inflammatory:timeM024	No	3.56 (-16.05, 27.76)	0.745	0.932
M012	IL-1α	Structural damage	Low tissue turnover:timeM024	No	-14.36 (-30.44, 5.44)	0.147	0.469
M024	IL-1α	Structural damage	Inflammatory	No	1.92 (-14.02, 20.92)	0.827	0.932
M024	IL-1α	Structural damage	Low tissue turnover	No	-14.53 (-27.09, 0.20)	0.055	0.298
M024	IL-1α	Structural damage	timeM006	No	-5.26 (-17.63, 8.98)	0.451	0.783
M024	IL-1α	Structural damage	timeM012	No	-6.57 (-18.05, 6.61)	0.316	0.670
M024	IL-1α	Structural damage	Inflammatory:timeM006	No	-4.40 (-22.66, 18.29)	0.683	0.923
M024	IL-1α	Structural damage	Low tissue turnover:timeM006	No	11.52 (-10.24, 38.54)	0.328	0.670
M024	IL-1α	Structural damage	Inflammatory:timeM012	No	-3.44 (-21.73, 19.12)	0.745	0.932
M024	IL-1α	Structural damage	Low tissue turnover:timeM012	No	16.77 ( -5.16, 43.76)	0.147	0.469
M006	IL-1β	Structural damage	Inflammatory	No	1.71 ( -7.41, 11.63)	0.725	0.932
M006	IL-1β	Structural damage	Low tissue turnover	No	2.12 ( -7.13, 12.30)	0.662	0.918
M006	IL-1β	Structural damage	timeM012	No	12.08 ( 4.08, 20.68)	0.003	0.055
M006	IL-1β	Structural damage	timeM024	No	-3.34 (-11.75, 5.97)	0.475	0.793
M006	IL-1β	Structural damage	Inflammatory:timeM012	No	-2.27 (-13.41, 10.19)	0.705	0.923
M006	IL-1β	Structural damage	Low tissue turnover:timeM012	No	2.33 ( -9.24, 15.49)	0.707	0.923
M006	IL-1β	Structural damage	Inflammatory:timeM024	No	6.82 ( -7.60, 23.37)	0.377	0.719
M006	IL-1β	Structural damage	Low tissue turnover:timeM024	No	3.67 (-10.24, 19.60)	0.625	0.898
M012	IL-1β	Structural damage	Inflammatory	No	-0.70 ( -9.43, 8.98)	0.890	0.962
M012	IL-1β	Structural damage	Low tissue turnover	No	4.60 ( -4.30, 14.11)	0.325	0.670
M012	IL-1β	Structural damage	timeM006	No	-10.77 (-17.14, -3.92)	0.003	0.055
M012	IL-1β	Structural damage	timeM024	No	-13.76 (-21.02, -5.73)	0.001	0.028
M012	IL-1β	Structural damage	Inflammatory:timeM006	No	2.33 ( -9.24, 15.49)	0.705	0.923
M012	IL-1β	Structural damage	Low tissue turnover:timeM006	No	-2.27 (-13.41, 10.19)	0.707	0.923
M012	IL-1β	Structural damage	Inflammatory:timeM024	No	9.31 ( -5.16, 25.99)	0.223	0.577
M012	IL-1β	Structural damage	Low tissue turnover:timeM024	No	1.31 (-11.66, 16.18)	0.858	0.936
M024	IL-1β	Structural damage	Inflammatory	No	8.65 ( -3.92, 22.75)	0.189	0.545
M024	IL-1β	Structural damage	Low tissue turnover	No	5.87 ( -5.54, 18.65)	0.325	0.670
M024	IL-1β	Structural damage	timeM006	No	3.46 ( -5.64, 13.31)	0.475	0.793
M024	IL-1β	Structural damage	timeM012	No	15.95 ( 6.08, 26.62)	0.001	0.028
M024	IL-1β	Structural damage	Inflammatory:timeM006	No	-6.39 (-18.94, 8.22)	0.377	0.719
M024	IL-1β	Structural damage	Low tissue turnover:timeM006	No	-3.54 (-16.39, 11.40)	0.625	0.898
M024	IL-1β	Structural damage	Inflammatory:timeM012	No	-8.52 (-20.63, 5.44)	0.223	0.577
M024	IL-1β	Structural damage	Low tissue turnover:timeM012	No	-1.29 (-13.93, 13.20)	0.858	0.936
M006	IL-1ra	Structural damage	Inflammatory	No	26.74 ( 11.96, 43.48)	<0.001	<0.001
M006	IL-1ra	Structural damage	Low tissue turnover	No	13.09 ( 0.10, 27.63)	0.049	0.273
M006	IL-1ra	Structural damage	timeM012	No	-5.26 (-13.41, 3.67)	0.240	0.578
M006	IL-1ra	Structural damage	timeM024	No	-14.19 (-22.35, -5.26)	0.003	0.055
M006	IL-1ra	Structural damage	Inflammatory:timeM012	No	9.97 ( -4.59, 26.74)	0.191	0.545
M006	IL-1ra	Structural damage	Low tissue turnover:timeM012	No	2.02 (-11.57, 17.82)	0.784	0.932
M006	IL-1ra	Structural damage	Inflammatory:timeM024	No	15.14 ( -1.00, 34.04)	0.070	0.324
M006	IL-1ra	Structural damage	Low tissue turnover:timeM024	No	0.50 (-14.02, 17.47)	0.953	0.988
M012	IL-1ra	Structural damage	Inflammatory	No	39.38 ( 22.26, 58.88)	<0.001	<0.001
M012	IL-1ra	Structural damage	Low tissue turnover	No	15.37 ( 2.33, 30.08)	0.020	0.172
M012	IL-1ra	Structural damage	timeM006	No	5.55 ( -3.54, 15.49)	0.240	0.578
M012	IL-1ra	Structural damage	timeM024	No	-9.43 (-17.63, -0.40)	0.042	0.251
M012	IL-1ra	Structural damage	Inflammatory:timeM006	No	-9.06 (-21.10, 4.81)	0.191	0.545
M012	IL-1ra	Structural damage	Low tissue turnover:timeM006	No	-1.98 (-15.13, 13.09)	0.784	0.932
M012	IL-1ra	Structural damage	Inflammatory:timeM024	No	4.71 (-10.24, 22.14)	0.558	0.858
M012	IL-1ra	Structural damage	Low tissue turnover:timeM024	No	-1.59 (-15.63, 14.91)	0.845	0.932
M024	IL-1ra	Structural damage	Inflammatory	No	46.08 ( 28.02, 66.70)	<0.001	<0.001
M024	IL-1ra	Structural damage	Low tissue turnover	No	13.66 ( 0.60, 28.27)	0.042	0.251
M024	IL-1ra	Structural damage	timeM006	No	16.53 ( 5.55, 28.79)	0.003	0.055
M024	IL-1ra	Structural damage	timeM012	No	10.41 ( 0.40, 21.41)	0.042	0.251
M024	IL-1ra	Structural damage	Inflammatory:timeM006	No	-13.15 (-25.40, 1.01)	0.070	0.324
M024	IL-1ra	Structural damage	Low tissue turnover:timeM006	No	-0.50 (-14.87, 16.30)	0.953	0.988
M024	IL-1ra	Structural damage	Inflammatory:timeM012	No	-4.50 (-18.13, 11.40)	0.558	0.858
M024	IL-1ra	Structural damage	Low tissue turnover:timeM012	No	1.61 (-12.98, 18.53)	0.845	0.932
M006	IL-2	Structural damage	Inflammatory	No	-3.34 (-13.58, 8.11)	0.555	0.858
M006	IL-2	Structural damage	Low tissue turnover	No	2.33 ( -8.70, 14.80)	0.692	0.923
M006	IL-2	Structural damage	timeM012	No	13.31 ( 3.67, 23.86)	0.007	0.084
M006	IL-2	Structural damage	timeM024	No	-5.92 (-14.62, 3.77)	0.229	0.577
M006	IL-2	Structural damage	Inflammatory:timeM012	No	3.15 (-10.77, 19.12)	0.678	0.923
M006	IL-2	Structural damage	Low tissue turnover:timeM012	No	-1.59 (-14.70, 13.66)	0.831	0.932
M006	IL-2	Structural damage	Inflammatory:timeM024	No	14.57 ( -1.88, 33.91)	0.089	0.367
M006	IL-2	Structural damage	Low tissue turnover:timeM024	No	1.71 (-12.98, 18.77)	0.835	0.932
M012	IL-2	Structural damage	Inflammatory	No	-0.30 (-10.60, 11.18)	0.956	0.988
M012	IL-2	Structural damage	Low tissue turnover	No	0.80 ( -9.15, 11.74)	0.885	0.959
M012	IL-2	Structural damage	timeM006	No	-11.75 (-19.27, -3.54)	0.007	0.084
M012	IL-2	Structural damage	timeM024	No	-16.97 (-24.19, -8.97)	<0.001	<0.001
M012	IL-2	Structural damage	Inflammatory:timeM006	No	-3.05 (-16.05, 12.08)	0.678	0.923
M012	IL-2	Structural damage	Low tissue turnover:timeM006	No	1.61 (-12.01, 17.23)	0.831	0.932
M012	IL-2	Structural damage	Inflammatory:timeM024	No	11.07 ( -4.69, 29.56)	0.181	0.544
M012	IL-2	Structural damage	Low tissue turnover:timeM024	No	3.25 (-10.95, 19.84)	0.672	0.921
M024	IL-2	Structural damage	Inflammatory	No	10.74 ( -2.08, 25.23)	0.106	0.383
M024	IL-2	Structural damage	Low tissue turnover	No	4.08 ( -7.23, 16.65)	0.497	0.805
M024	IL-2	Structural damage	timeM006	No	6.29 ( -3.63, 17.12)	0.229	0.577
M024	IL-2	Structural damage	timeM012	No	20.44 ( 9.86, 31.92)	<0.001	<0.001
M024	IL-2	Structural damage	Inflammatory:timeM006	No	-12.72 (-25.32, 1.92)	0.089	0.367
M024	IL-2	Structural damage	Low tissue turnover:timeM006	No	-1.69 (-15.80, 14.91)	0.835	0.932
M024	IL-2	Structural damage	Inflammatory:timeM012	No	-9.97 (-22.82, 4.92)	0.181	0.544
M024	IL-2	Structural damage	Low tissue turnover:timeM012	No	-3.15 (-16.56, 12.30)	0.672	0.921
M006	IL-8	Structural damage	Inflammatory	No	-0.50 ( -8.15, 7.68)	0.894	0.965
M006	IL-8	Structural damage	Low tissue turnover	No	1.51 ( -6.29, 9.86)	0.719	0.932
M006	IL-8	Structural damage	timeM012	No	-6.01 (-11.40, -0.30)	0.041	0.251
M006	IL-8	Structural damage	timeM024	No	-11.22 (-16.89, -5.26)	<0.001	<0.001
M006	IL-8	Structural damage	Inflammatory:timeM012	No	-2.86 (-11.49, 6.61)	0.537	0.842
M006	IL-8	Structural damage	Low tissue turnover:timeM012	No	0.00 ( -8.97, 9.97)	0.992	0.995
M006	IL-8	Structural damage	Inflammatory:timeM024	No	9.53 ( -0.80, 21.05)	0.075	0.327
M006	IL-8	Structural damage	Low tissue turnover:timeM024	No	0.40 ( -9.43, 11.18)	0.945	0.988
M012	IL-8	Structural damage	Inflammatory	No	-3.44 (-11.22, 5.02)	0.420	0.754
M012	IL-8	Structural damage	Low tissue turnover	No	1.51 ( -6.11, 9.75)	0.707	0.923
M012	IL-8	Structural damage	timeM006	No	6.40 ( 0.30, 12.86)	0.041	0.251
M012	IL-8	Structural damage	timeM024	No	-5.64 (-11.31, 0.50)	0.072	0.324
M012	IL-8	Structural damage	Inflammatory:timeM006	No	2.94 ( -6.20, 12.98)	0.537	0.842
M012	IL-8	Structural damage	Low tissue turnover:timeM006	No	0.00 ( -9.06, 9.86)	0.992	0.995
M012	IL-8	Structural damage	Inflammatory:timeM024	No	12.86 ( 1.92, 24.86)	0.021	0.176
M012	IL-8	Structural damage	Low tissue turnover:timeM024	No	0.30 ( -9.34, 11.07)	0.952	0.988
M024	IL-8	Structural damage	Inflammatory	No	8.98 ( 0.00, 18.65)	0.052	0.284
M024	IL-8	Structural damage	Low tissue turnover	No	1.82 ( -5.92, 10.30)	0.655	0.918
M024	IL-8	Structural damage	timeM006	No	12.64 ( 5.55, 20.32)	<0.001	<0.001
M024	IL-8	Structural damage	timeM012	No	5.97 ( -0.50, 12.75)	0.072	0.324
M024	IL-8	Structural damage	Inflammatory:timeM006	No	-8.70 (-17.39, 0.80)	0.075	0.327
M024	IL-8	Structural damage	Low tissue turnover:timeM006	No	-0.40 (-10.06, 10.41)	0.945	0.988
M024	IL-8	Structural damage	Inflammatory:timeM012	No	-11.40 (-19.91, -1.88)	0.021	0.176
M024	IL-8	Structural damage	Low tissue turnover:timeM012	No	-0.30 ( -9.97, 10.30)	0.952	0.988
M006	IP-10	Structural damage	Inflammatory	No	6.29 ( -3.34, 17.00)	0.212	0.569
M006	IP-10	Structural damage	Low tissue turnover	No	-8.24 (-16.56, 0.90)	0.077	0.333
M006	IP-10	Structural damage	timeM012	No	-2.86 ( -9.52, 4.19)	0.415	0.747
M006	IP-10	Structural damage	timeM024	No	8.65 ( 0.50, 17.47)	0.039	0.251
M006	IP-10	Structural damage	Inflammatory:timeM012	No	-1.39 (-11.75, 10.19)	0.810	0.932
M006	IP-10	Structural damage	Low tissue turnover:timeM012	No	2.63 ( -8.24, 14.91)	0.648	0.916
M006	IP-10	Structural damage	Inflammatory:timeM024	No	-0.20 (-11.31, 12.41)	0.980	0.988
M006	IP-10	Structural damage	Low tissue turnover:timeM024	No	4.39 ( -7.60, 18.06)	0.489	0.797
M012	IP-10	Structural damage	Inflammatory	No	4.81 ( -5.26, 16.07)	0.360	0.705
M012	IP-10	Structural damage	Low tissue turnover	No	-5.82 (-14.19, 3.46)	0.212	0.569
M012	IP-10	Structural damage	timeM006	No	2.94 ( -4.02, 10.52)	0.415	0.747
M012	IP-10	Structural damage	timeM024	No	11.85 ( 3.87, 20.56)	0.003	0.055
M012	IP-10	Structural damage	Inflammatory:timeM006	No	1.41 ( -9.24, 13.31)	0.810	0.932
M012	IP-10	Structural damage	Low tissue turnover:timeM006	No	-2.57 (-12.98, 8.98)	0.648	0.916
M012	IP-10	Structural damage	Inflammatory:timeM024	No	1.21 (-10.33, 14.22)	0.844	0.932
M012	IP-10	Structural damage	Low tissue turnover:timeM024	No	1.71 ( -9.88, 14.80)	0.785	0.932
M024	IP-10	Structural damage	Inflammatory	No	6.18 ( -4.21, 17.59)	0.257	0.606
M024	IP-10	Structural damage	Low tissue turnover	No	-4.21 (-12.89, 5.34)	0.379	0.719
M024	IP-10	Structural damage	timeM006	No	-7.96 (-14.87, -0.50)	0.039	0.251
M024	IP-10	Structural damage	timeM012	No	-10.60 (-17.06, -3.73)	0.003	0.055
M024	IP-10	Structural damage	Inflammatory:timeM006	No	0.20 (-11.04, 12.75)	0.980	0.988
M024	IP-10	Structural damage	Low tissue turnover:timeM006	No	-4.21 (-15.30, 8.22)	0.489	0.797
M024	IP-10	Structural damage	Inflammatory:timeM012	No	-1.19 (-12.45, 11.52)	0.844	0.932
M024	IP-10	Structural damage	Low tissue turnover:timeM012	No	-1.69 (-12.89, 10.96)	0.785	0.932
M006	MCP-1	Structural damage	Inflammatory	No	4.29 ( -2.37, 11.40)	0.218	0.569
M006	MCP-1	Structural damage	Low tissue turnover	No	-1.29 ( -7.50, 5.44)	0.703	0.923
M006	MCP-1	Structural damage	timeM012	No	-4.50 ( -8.97, 0.10)	0.059	0.302
M006	MCP-1	Structural damage	timeM024	No	-7.23 (-12.01, -2.18)	0.006	0.084
M006	MCP-1	Structural damage	Inflammatory:timeM012	No	1.01 ( -6.29, 8.87)	0.797	0.932
M006	MCP-1	Structural damage	Low tissue turnover:timeM012	No	7.68 ( -0.30, 16.18)	0.061	0.302
M006	MCP-1	Structural damage	Inflammatory:timeM024	No	8.87 ( 0.50, 18.06)	0.040	0.251
M006	MCP-1	Structural damage	Low tissue turnover:timeM024	No	7.14 ( -1.39, 16.42)	0.104	0.383
M012	MCP-1	Structural damage	Inflammatory	No	5.34 ( -1.78, 12.98)	0.150	0.469
M012	MCP-1	Structural damage	Low tissue turnover	No	6.29 ( -0.30, 13.31)	0.066	0.319
M012	MCP-1	Structural damage	timeM006	No	4.71 ( -0.10, 9.86)	0.059	0.302
M012	MCP-1	Structural damage	timeM024	No	-2.86 ( -7.60, 2.12)	0.261	0.608
M012	MCP-1	Structural damage	Inflammatory:timeM006	No	-1.00 ( -8.15, 6.72)	0.797	0.932
M012	MCP-1	Structural damage	Low tissue turnover:timeM006	No	-7.13 (-13.93, 0.30)	0.061	0.302
M012	MCP-1	Structural damage	Inflammatory:timeM024	No	7.90 ( -0.60, 17.00)	0.073	0.324
M012	MCP-1	Structural damage	Low tissue turnover:timeM024	No	-0.40 ( -8.33, 8.11)	0.919	0.986
M024	MCP-1	Structural damage	Inflammatory	No	13.54 ( 5.87, 21.90)	<0.001	<0.001
M024	MCP-1	Structural damage	Low tissue turnover	No	5.76 ( -0.80, 12.86)	0.091	0.372
M024	MCP-1	Structural damage	timeM006	No	7.79 ( 2.22, 13.66)	0.006	0.084
M024	MCP-1	Structural damage	timeM012	No	2.94 ( -2.08, 8.22)	0.261	0.608
M024	MCP-1	Structural damage	Inflammatory:timeM006	No	-8.15 (-15.30, -0.50)	0.040	0.251
M024	MCP-1	Structural damage	Low tissue turnover:timeM006	No	-6.67 (-14.10, 1.41)	0.104	0.383
M024	MCP-1	Structural damage	Inflammatory:timeM012	No	-7.32 (-14.53, 0.60)	0.073	0.324
M024	MCP-1	Structural damage	Low tissue turnover:timeM012	No	0.40 ( -7.50, 9.09)	0.919	0.986
M006	MIP-1α	Structural damage	Inflammatory	No	-8.79 (-23.51, 8.76)	0.305	0.661
M006	MIP-1α	Structural damage	Low tissue turnover	No	-7.23 (-21.02, 9.09)	0.363	0.705
M006	MIP-1α	Structural damage	timeM012	No	0.20 (-11.84, 13.88)	0.973	0.988
M006	MIP-1α	Structural damage	timeM024	No	-12.72 (-24.80, 1.31)	0.078	0.333
M006	MIP-1α	Structural damage	Inflammatory:timeM012	No	5.34 (-15.04, 30.60)	0.635	0.904
M006	MIP-1α	Structural damage	Low tissue turnover:timeM012	No	8.33 (-10.60, 31.39)	0.414	0.747
M006	MIP-1α	Structural damage	Inflammatory:timeM024	No	34.99 ( 5.55, 72.81)	0.018	0.160
M006	MIP-1α	Structural damage	Low tissue turnover:timeM024	No	29.56 ( 2.84, 63.07)	0.030	0.219
M012	MIP-1α	Structural damage	Inflammatory	No	-3.92 (-17.80, 12.19)	0.616	0.890
M012	MIP-1α	Structural damage	Low tissue turnover	No	0.50 (-12.10, 15.03)	0.938	0.988
M012	MIP-1α	Structural damage	timeM006	No	-0.20 (-12.19, 13.43)	0.973	0.988
M012	MIP-1α	Structural damage	timeM024	No	-12.89 (-23.81, -0.40)	0.045	0.263
M012	MIP-1α	Structural damage	Inflammatory:timeM006	No	-5.07 (-23.43, 17.70)	0.635	0.904
M012	MIP-1α	Structural damage	Low tissue turnover:timeM006	No	-7.69 (-23.89, 11.85)	0.414	0.747
M012	MIP-1α	Structural damage	Inflammatory:timeM024	No	28.15 ( 1.61, 61.61)	0.039	0.251
M012	MIP-1α	Structural damage	Low tissue turnover:timeM024	No	19.48 ( -3.34, 47.85)	0.104	0.383
M024	MIP-1α	Structural damage	Inflammatory	No	23.12 ( 1.11, 49.93)	0.041	0.251
M024	MIP-1α	Structural damage	Low tissue turnover	No	20.08 ( 0.50, 43.62)	0.047	0.264
M024	MIP-1α	Structural damage	timeM006	No	14.57 ( -1.29, 32.98)	0.078	0.333
M024	MIP-1α	Structural damage	timeM012	No	14.80 ( 0.40, 31.26)	0.045	0.263
M024	MIP-1α	Structural damage	Inflammatory:timeM006	No	-25.92 (-42.13, -5.26)	0.018	0.160
M024	MIP-1α	Structural damage	Low tissue turnover:timeM006	No	-22.82 (-38.68, -2.76)	0.030	0.219
M024	MIP-1α	Structural damage	Inflammatory:timeM012	No	-21.96 (-38.12, -1.59)	0.039	0.251
M024	MIP-1α	Structural damage	Low tissue turnover:timeM012	No	-16.31 (-32.36, 3.46)	0.104	0.383
M006	MIP-1β	Structural damage	Inflammatory	No	8.00 ( -1.98, 18.89)	0.123	0.418
M006	MIP-1β	Structural damage	Low tissue turnover	No	3.87 ( -5.73, 14.45)	0.449	0.783
M006	MIP-1β	Structural damage	timeM012	No	-6.57 (-13.15, 0.50)	0.071	0.324
M006	MIP-1β	Structural damage	timeM024	No	-1.59 ( -9.24, 6.61)	0.695	0.923
M006	MIP-1β	Structural damage	Inflammatory:timeM012	No	-3.34 (-14.02, 8.65)	0.572	0.859
M006	MIP-1β	Structural damage	Low tissue turnover:timeM012	No	1.82 ( -9.43, 14.57)	0.762	0.932
M006	MIP-1β	Structural damage	Inflammatory:timeM024	No	4.08 ( -8.06, 17.94)	0.525	0.835
M006	MIP-1β	Structural damage	Low tissue turnover:timeM024	No	-3.82 (-15.30, 9.09)	0.548	0.850
M012	MIP-1β	Structural damage	Inflammatory	No	4.39 ( -5.54, 15.37)	0.403	0.741
M012	MIP-1β	Structural damage	Low tissue turnover	No	5.76 ( -3.63, 16.07)	0.241	0.578
M012	MIP-1β	Structural damage	timeM006	No	7.04 ( -0.50, 15.14)	0.071	0.324
M012	MIP-1β	Structural damage	timeM024	No	5.34 ( -2.47, 13.66)	0.188	0.544
M012	MIP-1β	Structural damage	Inflammatory:timeM006	No	3.46 ( -7.96, 16.30)	0.572	0.859
M012	MIP-1β	Structural damage	Low tissue turnover:timeM006	No	-1.78 (-12.72, 10.41)	0.762	0.932
M012	MIP-1β	Structural damage	Inflammatory:timeM024	No	7.68 ( -4.78, 21.77)	0.239	0.578
M012	MIP-1β	Structural damage	Low tissue turnover:timeM024	No	-5.54 (-16.56, 6.82)	0.365	0.705
M024	MIP-1β	Structural damage	Inflammatory	No	12.41 ( 1.41, 24.61)	0.026	0.203
M024	MIP-1β	Structural damage	Low tissue turnover	No	-0.10 ( -9.24, 9.97)	0.978	0.988
M024	MIP-1β	Structural damage	timeM006	No	1.61 ( -6.20, 10.19)	0.695	0.923
M024	MIP-1β	Structural damage	timeM012	No	-5.07 (-12.01, 2.53)	0.188	0.544
M024	MIP-1β	Structural damage	Inflammatory:timeM006	No	-3.92 (-15.21, 8.76)	0.525	0.835
M024	MIP-1β	Structural damage	Low tissue turnover:timeM006	No	3.98 ( -8.33, 18.06)	0.548	0.850
M024	MIP-1β	Structural damage	Inflammatory:timeM012	No	-7.13 (-17.88, 5.02)	0.239	0.578
M024	MIP-1β	Structural damage	Low tissue turnover:timeM012	No	5.87 ( -6.39, 19.84)	0.365	0.705
M006	TNF-α	Structural damage	Inflammatory	No	0.20 (-10.60, 12.30)	0.975	0.988
M006	TNF-α	Structural damage	Low tissue turnover	No	-4.59 (-15.13, 7.14)	0.430	0.758
M006	TNF-α	Structural damage	timeM012	No	10.52 ( 1.31, 20.68)	0.026	0.203
M006	TNF-α	Structural damage	timeM024	No	-12.37 (-20.47, -3.44)	0.008	0.088
M006	TNF-α	Structural damage	Inflammatory:timeM012	No	8.00 ( -5.82, 23.99)	0.274	0.621
M006	TNF-α	Structural damage	Low tissue turnover:timeM012	No	2.12 (-11.22, 17.59)	0.766	0.932
M006	TNF-α	Structural damage	Inflammatory:timeM024	No	17.23 ( 1.01, 35.93)	0.038	0.251
M006	TNF-α	Structural damage	Low tissue turnover:timeM024	No	3.56 (-11.13, 20.80)	0.654	0.918
M012	TNF-α	Structural damage	Inflammatory	No	8.22 ( -4.11, 22.26)	0.204	0.560
M012	TNF-α	Structural damage	Low tissue turnover	No	-2.57 (-12.98, 9.20)	0.657	0.918
M012	TNF-α	Structural damage	timeM006	No	-9.52 (-17.14, -1.29)	0.026	0.203
M012	TNF-α	Structural damage	timeM024	No	-20.78 (-27.82,-12.98)	<0.001	<0.001
M012	TNF-α	Structural damage	Inflammatory:timeM006	No	-7.41 (-19.35, 6.18)	0.274	0.621
M012	TNF-α	Structural damage	Low tissue turnover:timeM006	No	-2.08 (-14.96, 12.64)	0.766	0.932
M012	TNF-α	Structural damage	Inflammatory:timeM024	No	8.44 ( -6.76, 26.24)	0.294	0.647
M012	TNF-α	Structural damage	Low tissue turnover:timeM024	No	1.41 (-12.89, 18.06)	0.858	0.936
M024	TNF-α	Structural damage	Inflammatory	No	17.35 ( 3.46, 33.24)	0.013	0.119
M024	TNF-α	Structural damage	Low tissue turnover	No	-1.19 (-12.28, 11.29)	0.846	0.932
M024	TNF-α	Structural damage	timeM006	No	14.11 ( 3.56, 25.73)	0.008	0.088
M024	TNF-α	Structural damage	timeM012	No	26.24 ( 14.91, 38.54)	<0.001	<0.001
M024	TNF-α	Structural damage	Inflammatory:timeM006	No	-14.70 (-26.43, -1.00)	0.038	0.251
M024	TNF-α	Structural damage	Low tissue turnover:timeM006	No	-3.44 (-17.22, 12.52)	0.654	0.918
M024	TNF-α	Structural damage	Inflammatory:timeM012	No	-7.78 (-20.78, 7.25)	0.294	0.647
M024	TNF-α	Structural damage	Low tissue turnover:timeM012	No	-1.39 (-15.30, 14.80)	0.858	0.936
M006	GM-CSF	Inflammatory	Low tissue turnover	No	-14.70 (-24.50, -3.63)	0.011	0.109
M006	GM-CSF	Inflammatory	timeM012	No	17.35 ( 5.65, 30.34)	0.003	0.055
M006	GM-CSF	Inflammatory	timeM024	No	13.31 ( 1.82, 26.24)	0.024	0.195
M006	GM-CSF	Inflammatory	Low tissue turnover:timeM012	No	1.82 (-12.54, 18.65)	0.813	0.932
M006	GM-CSF	Inflammatory	Low tissue turnover:timeM024	No	-4.02 (-17.96, 12.30)	0.607	0.883
M012	GM-CSF	Inflammatory	Low tissue turnover	No	-13.06 (-23.74, -0.90)	0.037	0.251
M012	GM-CSF	Inflammatory	timeM006	No	-14.79 (-23.28, -5.35)	0.003	0.055
M012	GM-CSF	Inflammatory	timeM024	No	-3.44 (-13.93, 8.44)	0.560	0.858
M012	GM-CSF	Inflammatory	Low tissue turnover:timeM006	No	-1.78 (-15.72, 14.34)	0.813	0.932
M012	GM-CSF	Inflammatory	Low tissue turnover:timeM024	No	-5.82 (-20.07, 10.96)	0.477	0.793
M024	GM-CSF	Inflammatory	Low tissue turnover	No	-18.13 (-28.18, -6.76)	0.003	0.055
M024	GM-CSF	Inflammatory	timeM006	No	-11.75 (-20.78, -1.78)	0.024	0.195
M024	GM-CSF	Inflammatory	timeM012	No	3.56 ( -7.78, 16.18)	0.560	0.858
M024	GM-CSF	Inflammatory	Low tissue turnover:timeM006	No	4.19 (-10.95, 21.90)	0.607	0.883
M024	GM-CSF	Inflammatory	Low tissue turnover:timeM012	No	6.18 ( -9.88, 25.11)	0.477	0.793
M006	IL-10	Inflammatory	Low tissue turnover	No	-20.15 (-33.83, -3.63)	0.020	0.172
M006	IL-10	Inflammatory	timeM012	No	15.03 ( -2.37, 35.53)	0.097	0.383
M006	IL-10	Inflammatory	timeM024	No	5.87 (-10.51, 25.23)	0.507	0.815
M006	IL-10	Inflammatory	Low tissue turnover:timeM012	No	4.39 (-17.72, 32.45)	0.725	0.932
M006	IL-10	Inflammatory	Low tissue turnover:timeM024	No	5.55 (-17.39, 34.85)	0.668	0.919
M012	IL-10	Inflammatory	Low tissue turnover	No	-16.64 (-31.55, 1.51)	0.072	0.324
M012	IL-10	Inflammatory	timeM006	No	-13.06 (-26.21, 2.43)	0.097	0.383
M012	IL-10	Inflammatory	timeM024	No	-7.96 (-22.74, 9.75)	0.360	0.705
M012	IL-10	Inflammatory	Low tissue turnover:timeM006	No	-4.21 (-24.50, 21.53)	0.725	0.932
M012	IL-10	Inflammatory	Low tissue turnover:timeM024	No	1.11 (-21.49, 30.21)	0.933	0.988
M024	IL-10	Inflammatory	Low tissue turnover	No	-15.72 (-31.13, 3.15)	0.099	0.383
M024	IL-10	Inflammatory	timeM006	No	-5.54 (-20.15, 11.74)	0.507	0.815
M024	IL-10	Inflammatory	timeM012	No	8.65 ( -8.88, 29.43)	0.360	0.705
M024	IL-10	Inflammatory	Low tissue turnover:timeM006	No	-5.26 (-25.84, 21.05)	0.668	0.919
M024	IL-10	Inflammatory	Low tissue turnover:timeM012	No	-1.09 (-23.20, 27.38)	0.933	0.988
M006	IL-12p70	Inflammatory	Low tissue turnover	No	9.09 (-10.86, 33.64)	0.402	0.741
M006	IL-12p70	Inflammatory	timeM012	No	28.53 ( 7.14, 54.19)	0.007	0.084
M006	IL-12p70	Inflammatory	timeM024	No	-12.19 (-28.75, 8.22)	0.225	0.577
M006	IL-12p70	Inflammatory	Low tissue turnover:timeM012	No	-11.04 (-31.34, 15.26)	0.380	0.719
M006	IL-12p70	Inflammatory	Low tissue turnover:timeM024	No	4.39 (-22.43, 40.49)	0.779	0.932
M012	IL-12p70	Inflammatory	Low tissue turnover	No	-2.96 (-19.75, 17.35)	0.760	0.932
M012	IL-12p70	Inflammatory	timeM006	No	-22.20 (-35.14, -6.67)	0.007	0.084
M012	IL-12p70	Inflammatory	timeM024	No	-31.68 (-44.51,-15.89)	<0.001	<0.001
M012	IL-12p70	Inflammatory	Low tissue turnover:timeM006	No	12.41 (-13.24, 45.64)	0.380	0.719
M012	IL-12p70	Inflammatory	Low tissue turnover:timeM024	No	17.35 (-11.66, 55.89)	0.273	0.621
M024	IL-12p70	Inflammatory	Low tissue turnover	No	13.88 ( -9.61, 43.48)	0.273	0.621
M024	IL-12p70	Inflammatory	timeM006	No	13.88 ( -7.60, 40.35)	0.225	0.577
M024	IL-12p70	Inflammatory	timeM012	No	46.37 ( 18.89, 80.22)	<0.001	<0.001
M024	IL-12p70	Inflammatory	Low tissue turnover:timeM006	No	-4.21 (-28.82, 28.92)	0.779	0.932
M024	IL-12p70	Inflammatory	Low tissue turnover:timeM012	No	-14.79 (-35.85, 13.20)	0.273	0.621
M006	IL-15	Inflammatory	Low tissue turnover	No	-5.26 (-12.54, 2.53)	0.184	0.544
M006	IL-15	Inflammatory	timeM012	No	2.22 ( -4.88, 9.86)	0.543	0.847
M006	IL-15	Inflammatory	timeM024	No	-3.44 (-10.42, 4.08)	0.362	0.705
M006	IL-15	Inflammatory	Low tissue turnover:timeM012	No	4.50 ( -5.54, 15.60)	0.397	0.735
M006	IL-15	Inflammatory	Low tissue turnover:timeM024	No	6.61 ( -4.02, 18.41)	0.235	0.578
M012	IL-15	Inflammatory	Low tissue turnover	No	-1.00 ( -8.52, 7.04)	0.799	0.932
M012	IL-15	Inflammatory	timeM006	No	-2.18 ( -8.97, 5.13)	0.543	0.847
M012	IL-15	Inflammatory	timeM024	No	-5.54 (-12.37, 1.71)	0.136	0.442
M012	IL-15	Inflammatory	Low tissue turnover:timeM006	No	-4.30 (-13.50, 5.87)	0.397	0.735
M012	IL-15	Inflammatory	Low tissue turnover:timeM024	No	2.02 ( -8.06, 13.20)	0.705	0.923
M024	IL-15	Inflammatory	Low tissue turnover	No	1.01 ( -6.95, 9.53)	0.811	0.932
M024	IL-15	Inflammatory	timeM006	No	3.56 ( -3.92, 11.63)	0.362	0.705
M024	IL-15	Inflammatory	timeM012	No	5.87 ( -1.69, 14.11)	0.136	0.442
M024	IL-15	Inflammatory	Low tissue turnover:timeM006	No	-6.20 (-15.55, 4.19)	0.235	0.578
M024	IL-15	Inflammatory	Low tissue turnover:timeM012	No	-1.98 (-11.66, 8.76)	0.705	0.923
M006	IL-17A	Inflammatory	Low tissue turnover	No	2.94 ( -8.15, 15.37)	0.616	0.890
M006	IL-17A	Inflammatory	timeM012	No	7.79 ( -3.54, 20.56)	0.186	0.544
M006	IL-17A	Inflammatory	timeM024	No	-4.30 (-14.70, 7.36)	0.459	0.784
M006	IL-17A	Inflammatory	Low tissue turnover:timeM012	No	-1.88 (-16.39, 15.26)	0.818	0.932
M006	IL-17A	Inflammatory	Low tissue turnover:timeM024	No	-10.33 (-24.12, 5.97)	0.202	0.557
M012	IL-17A	Inflammatory	Low tissue turnover	No	1.01 (-11.13, 14.91)	0.874	0.949
M012	IL-17A	Inflammatory	timeM006	No	-7.23 (-17.06, 3.67)	0.186	0.544
M012	IL-17A	Inflammatory	timeM024	No	-11.22 (-21.57, 0.40)	0.061	0.302
M012	IL-17A	Inflammatory	Low tissue turnover:timeM006	No	1.92 (-13.24, 19.60)	0.818	0.932
M012	IL-17A	Inflammatory	Low tissue turnover:timeM024	No	-8.61 (-23.43, 8.98)	0.318	0.670
M024	IL-17A	Inflammatory	Low tissue turnover	No	-7.69 (-19.27, 5.44)	0.240	0.578
M024	IL-17A	Inflammatory	timeM006	No	4.50 ( -6.85, 17.23)	0.459	0.784
M024	IL-17A	Inflammatory	timeM012	No	12.64 ( -0.40, 27.51)	0.061	0.302
M024	IL-17A	Inflammatory	Low tissue turnover:timeM006	No	11.52 ( -5.64, 31.78)	0.202	0.557
M024	IL-17A	Inflammatory	Low tissue turnover:timeM012	No	9.42 ( -8.24, 30.60)	0.318	0.670
M006	IL-1α	Inflammatory	Low tissue turnover	No	-2.18 (-17.63, 16.07)	0.799	0.932
M006	IL-1α	Inflammatory	timeM012	No	-0.40 (-14.44, 15.95)	0.960	0.988
M006	IL-1α	Inflammatory	timeM024	No	10.41 ( -5.64, 29.05)	0.217	0.569
M006	IL-1α	Inflammatory	Low tissue turnover:timeM012	No	3.77 (-16.81, 29.30)	0.746	0.932
M006	IL-1α	Inflammatory	Low tissue turnover:timeM024	No	-14.27 (-31.55, 7.47)	0.184	0.544
M012	IL-1α	Inflammatory	Low tissue turnover	No	1.41 (-14.79, 20.68)	0.873	0.949
M012	IL-1α	Inflammatory	timeM006	No	0.40 (-13.76, 16.88)	0.960	0.988
M012	IL-1α	Inflammatory	timeM024	No	10.85 ( -5.64, 30.08)	0.214	0.569
M012	IL-1α	Inflammatory	Low tissue turnover:timeM006	No	-3.63 (-22.66, 20.20)	0.746	0.932
M012	IL-1α	Inflammatory	Low tissue turnover:timeM024	No	-17.30 (-34.16, 3.87)	0.104	0.383
M024	IL-1α	Inflammatory	Low tissue turnover	No	-16.14 (-29.60, -0.20)	0.047	0.264
M024	IL-1α	Inflammatory	timeM006	No	-9.43 (-22.51, 5.97)	0.217	0.569
M024	IL-1α	Inflammatory	timeM012	No	-9.79 (-23.13, 5.97)	0.214	0.569
M024	IL-1α	Inflammatory	Low tissue turnover:timeM006	No	16.65 ( -6.95, 46.08)	0.184	0.544
M024	IL-1α	Inflammatory	Low tissue turnover:timeM012	No	20.92 ( -3.73, 51.89)	0.104	0.383
M006	IL-1β	Inflammatory	Low tissue turnover	No	0.40 ( -9.34, 11.29)	0.934	0.988
M006	IL-1β	Inflammatory	timeM012	No	9.53 ( -0.40, 20.44)	0.062	0.302
M006	IL-1β	Inflammatory	timeM024	No	3.25 ( -7.60, 15.37)	0.574	0.859
M006	IL-1β	Inflammatory	Low tissue turnover:timeM012	No	4.81 ( -8.42, 19.84)	0.498	0.805
M006	IL-1β	Inflammatory	Low tissue turnover:timeM024	No	-2.96 (-16.89, 13.31)	0.704	0.923
M012	IL-1β	Inflammatory	Low tissue turnover	No	5.23 ( -4.78, 16.30)	0.321	0.670
M012	IL-1β	Inflammatory	timeM006	No	-8.70 (-16.97, 0.40)	0.062	0.302
M012	IL-1β	Inflammatory	timeM024	No	-5.73 (-15.55, 5.34)	0.301	0.657
M012	IL-1β	Inflammatory	Low tissue turnover:timeM006	No	-4.59 (-16.56, 9.20)	0.498	0.805
M012	IL-1β	Inflammatory	Low tissue turnover:timeM024	No	-7.41 (-20.47, 7.90)	0.328	0.670
M024	IL-1β	Inflammatory	Low tissue turnover	No	-2.57 (-14.19, 10.74)	0.694	0.923
M024	IL-1β	Inflammatory	timeM006	No	-3.15 (-13.32, 8.22)	0.574	0.859
M024	IL-1β	Inflammatory	timeM012	No	6.08 ( -5.07, 18.41)	0.301	0.657
M024	IL-1β	Inflammatory	Low tissue turnover:timeM006	No	3.05 (-11.75, 20.32)	0.704	0.923
M024	IL-1β	Inflammatory	Low tissue turnover:timeM012	No	8.00 ( -7.32, 25.73)	0.328	0.670
M006	IL-1ra	Inflammatory	Low tissue turnover	No	-10.86 (-21.49, 1.31)	0.079	0.335
M006	IL-1ra	Inflammatory	timeM012	No	4.19 ( -6.48, 15.95)	0.460	0.784
M006	IL-1ra	Inflammatory	timeM024	No	-1.19 (-11.49, 10.30)	0.832	0.932
M006	IL-1ra	Inflammatory	Low tissue turnover:timeM012	No	-7.23 (-20.55, 8.44)	0.349	0.701
M006	IL-1ra	Inflammatory	Low tissue turnover:timeM024	No	-12.80 (-25.70, 2.43)	0.098	0.383
M012	IL-1ra	Inflammatory	Low tissue turnover	No	-17.22 (-27.89, -5.07)	0.007	0.084
M012	IL-1ra	Inflammatory	timeM006	No	-4.02 (-13.76, 6.93)	0.460	0.784
M012	IL-1ra	Inflammatory	timeM024	No	-5.16 (-15.72, 6.72)	0.384	0.722
M012	IL-1ra	Inflammatory	Low tissue turnover:timeM006	No	7.79 ( -7.78, 25.86)	0.349	0.701
M012	IL-1ra	Inflammatory	Low tissue turnover:timeM024	No	-6.01 (-20.55, 11.29)	0.475	0.793
M024	IL-1ra	Inflammatory	Low tissue turnover	No	-22.20 (-32.16,-10.77)	<0.001	<0.001
M024	IL-1ra	Inflammatory	timeM006	No	1.21 ( -9.34, 12.98)	0.832	0.932
M024	IL-1ra	Inflammatory	timeM012	No	5.44 ( -6.29, 18.65)	0.384	0.722
M024	IL-1ra	Inflammatory	Low tissue turnover:timeM006	No	14.68 ( -2.37, 34.58)	0.098	0.383
M024	IL-1ra	Inflammatory	Low tissue turnover:timeM012	No	6.40 (-10.15, 25.86)	0.475	0.793
M006	IL-2	Inflammatory	Low tissue turnover	No	5.87 ( -6.20, 19.48)	0.357	0.705
M006	IL-2	Inflammatory	timeM012	No	16.88 ( 4.39, 30.87)	0.007	0.084
M006	IL-2	Inflammatory	timeM024	No	7.90 ( -4.21, 21.41)	0.216	0.569
M006	IL-2	Inflammatory	Low tissue turnover:timeM012	No	-4.50 (-18.70, 12.08)	0.572	0.859
M006	IL-2	Inflammatory	Low tissue turnover:timeM024	No	-11.31 (-25.02, 5.02)	0.167	0.511
M012	IL-2	Inflammatory	Low tissue turnover	No	1.11 (-10.24, 13.88)	0.860	0.937
M012	IL-2	Inflammatory	timeM006	No	-14.44 (-23.59, -4.21)	0.007	0.084
M012	IL-2	Inflammatory	timeM024	No	-7.69 (-18.29, 4.19)	0.198	0.552
M012	IL-2	Inflammatory	Low tissue turnover:timeM006	No	4.71 (-10.77, 23.00)	0.572	0.859
M012	IL-2	Inflammatory	Low tissue turnover:timeM024	No	-7.04 (-21.42, 9.97)	0.397	0.735
M024	IL-2	Inflammatory	Low tissue turnover	No	-6.01 (-17.47, 6.93)	0.350	0.701
M024	IL-2	Inflammatory	timeM006	No	-7.32 (-17.63, 4.39)	0.216	0.569
M024	IL-2	Inflammatory	timeM012	No	8.33 ( -4.02, 22.38)	0.198	0.552
M024	IL-2	Inflammatory	Low tissue turnover:timeM006	No	12.75 ( -4.78, 33.38)	0.167	0.511
M024	IL-2	Inflammatory	Low tissue turnover:timeM012	No	7.57 ( -9.06, 27.25)	0.397	0.735
M006	IL-8	Inflammatory	Low tissue turnover	No	2.02 ( -6.11, 10.85)	0.636	0.904
M006	IL-8	Inflammatory	timeM012	No	-8.70 (-14.96, -2.08)	0.012	0.111
M006	IL-8	Inflammatory	timeM024	No	-2.76 ( -9.61, 4.50)	0.446	0.781
M006	IL-8	Inflammatory	Low tissue turnover:timeM012	No	3.05 ( -6.95, 14.11)	0.568	0.859
M006	IL-8	Inflammatory	Low tissue turnover:timeM024	No	-8.33 (-17.55, 1.82)	0.106	0.383
M012	IL-8	Inflammatory	Low tissue turnover	No	5.13 ( -3.92, 15.03)	0.277	0.621
M012	IL-8	Inflammatory	timeM006	No	9.53 ( 2.12, 17.59)	0.012	0.111
M012	IL-8	Inflammatory	timeM024	No	6.50 ( -1.49, 15.14)	0.114	0.395
M012	IL-8	Inflammatory	Low tissue turnover:timeM006	No	-2.96 (-12.37, 7.47)	0.568	0.859
M012	IL-8	Inflammatory	Low tissue turnover:timeM024	No	-11.04 (-20.39, -0.70)	0.039	0.251
M024	IL-8	Inflammatory	Low tissue turnover	No	-6.48 (-14.53, 2.22)	0.142	0.459
M024	IL-8	Inflammatory	timeM006	No	2.84 ( -4.30, 10.63)	0.446	0.781
M024	IL-8	Inflammatory	timeM012	No	-6.11 (-13.15, 1.51)	0.114	0.395
M024	IL-8	Inflammatory	Low tissue turnover:timeM006	No	9.09 ( -1.78, 21.29)	0.106	0.383
M024	IL-8	Inflammatory	Low tissue turnover:timeM012	No	12.41 ( 0.70, 25.61)	0.039	0.251
M006	IP-10	Inflammatory	Low tissue turnover	No	-13.76 (-21.89, -4.69)	0.004	0.067
M006	IP-10	Inflammatory	timeM012	No	-4.21 (-12.01, 4.19)	0.319	0.670
M006	IP-10	Inflammatory	timeM024	No	8.44 ( -0.50, 18.29)	0.068	0.323
M006	IP-10	Inflammatory	Low tissue turnover:timeM012	No	4.08 ( -7.87, 17.59)	0.522	0.834
M006	IP-10	Inflammatory	Low tissue turnover:timeM024	No	4.60 ( -7.78, 18.65)	0.488	0.797
M012	IP-10	Inflammatory	Low tissue turnover	No	-10.15 (-19.35, 0.00)	0.051	0.281
M012	IP-10	Inflammatory	timeM006	No	4.39 ( -4.02, 13.66)	0.319	0.670
M012	IP-10	Inflammatory	timeM024	No	13.20 ( 3.25, 24.23)	0.009	0.096
M012	IP-10	Inflammatory	Low tissue turnover:timeM006	No	-3.92 (-14.96, 8.55)	0.522	0.834
M012	IP-10	Inflammatory	Low tissue turnover:timeM024	No	0.50 (-11.93, 14.68)	0.944	0.988
M024	IP-10	Inflammatory	Low tissue turnover	No	-9.79 (-18.86, 0.40)	0.062	0.302
M024	IP-10	Inflammatory	timeM006	No	-7.78 (-15.46, 0.50)	0.068	0.323
M024	IP-10	Inflammatory	timeM012	No	-11.66 (-19.51, -3.15)	0.009	0.096
M024	IP-10	Inflammatory	Low tissue turnover:timeM006	No	-4.40 (-15.72, 8.44)	0.488	0.797
M024	IP-10	Inflammatory	Low tissue turnover:timeM012	No	-0.50 (-12.80, 13.54)	0.944	0.988
M006	MCP-1	Inflammatory	Low tissue turnover	No	-5.35 (-11.57, 1.41)	0.120	0.411
M006	MCP-1	Inflammatory	timeM012	No	-3.54 ( -8.88, 2.12)	0.216	0.569
M006	MCP-1	Inflammatory	timeM024	No	1.01 ( -4.78, 7.14)	0.737	0.932
M006	MCP-1	Inflammatory	Low tissue turnover:timeM012	No	6.61 ( -1.88, 15.72)	0.134	0.440
M006	MCP-1	Inflammatory	Low tissue turnover:timeM024	No	-1.59 ( -9.70, 7.14)	0.712	0.926
M012	MCP-1	Inflammatory	Low tissue turnover	No	0.90 ( -6.29, 8.65)	0.813	0.932
M012	MCP-1	Inflammatory	timeM006	No	3.67 ( -2.08, 9.75)	0.216	0.569
M012	MCP-1	Inflammatory	timeM024	No	4.71 ( -1.59, 11.52)	0.150	0.469
M012	MCP-1	Inflammatory	Low tissue turnover:timeM006	No	-6.20 (-13.58, 1.92)	0.134	0.440
M012	MCP-1	Inflammatory	Low tissue turnover:timeM024	No	-7.69 (-15.55, 1.01)	0.084	0.351
M024	MCP-1	Inflammatory	Low tissue turnover	No	-6.85 (-13.41, 0.30)	0.060	0.302
M024	MCP-1	Inflammatory	timeM006	No	-1.00 ( -6.67, 5.02)	0.737	0.932
M024	MCP-1	Inflammatory	timeM012	No	-4.50 (-10.33, 1.61)	0.150	0.469
M024	MCP-1	Inflammatory	Low tissue turnover:timeM006	No	1.61 ( -6.67, 10.74)	0.712	0.926
M024	MCP-1	Inflammatory	Low tissue turnover:timeM012	No	8.33 ( -1.00, 18.41)	0.084	0.351
M006	MIP-1α	Inflammatory	Low tissue turnover	No	1.71 (-14.79, 21.53)	0.849	0.934
M006	MIP-1α	Inflammatory	timeM012	No	5.65 (-10.95, 25.23)	0.534	0.842
M006	MIP-1α	Inflammatory	timeM024	No	17.82 ( -3.05, 43.19)	0.102	0.383
M006	MIP-1α	Inflammatory	Low tissue turnover:timeM012	No	2.84 (-17.72, 28.53)	0.807	0.932
M006	MIP-1α	Inflammatory	Low tissue turnover:timeM024	No	-4.11 (-26.14, 24.48)	0.757	0.932
M012	MIP-1α	Inflammatory	Low tissue turnover	No	4.60 (-11.22, 23.37)	0.592	0.879
M012	MIP-1α	Inflammatory	timeM006	No	-5.35 (-20.15, 12.30)	0.534	0.842
M012	MIP-1α	Inflammatory	timeM024	No	11.63 ( -7.60, 34.72)	0.258	0.606
M012	MIP-1α	Inflammatory	Low tissue turnover:timeM006	No	-2.76 (-22.20, 21.53)	0.807	0.932
M012	MIP-1α	Inflammatory	Low tissue turnover:timeM024	No	-6.76 (-27.39, 19.84)	0.589	0.877
M024	MIP-1α	Inflammatory	Low tissue turnover	No	-2.37 (-20.71, 20.20)	0.821	0.932
M024	MIP-1α	Inflammatory	timeM006	No	-15.13 (-30.16, 3.15)	0.102	0.383
M024	MIP-1α	Inflammatory	timeM012	No	-10.42 (-25.77, 8.22)	0.258	0.606
M024	MIP-1α	Inflammatory	Low tissue turnover:timeM006	No	4.29 (-19.67, 35.39)	0.757	0.932
M024	MIP-1α	Inflammatory	Low tissue turnover:timeM012	No	7.25 (-16.56, 37.71)	0.589	0.877
M006	MIP-1β	Inflammatory	Low tissue turnover	No	-3.82 (-13.24, 6.61)	0.461	0.784
M006	MIP-1β	Inflammatory	timeM012	No	-9.70 (-17.39, -1.19)	0.027	0.205
M006	MIP-1β	Inflammatory	timeM024	No	2.43 ( -6.48, 12.30)	0.604	0.883
M006	MIP-1β	Inflammatory	Low tissue turnover:timeM012	No	5.34 ( -7.32, 19.72)	0.428	0.758
M006	MIP-1β	Inflammatory	Low tissue turnover:timeM024	No	-7.69 (-19.10, 5.34)	0.239	0.578
M012	MIP-1β	Inflammatory	Low tissue turnover	No	1.31 ( -8.97, 12.75)	0.808	0.932
M012	MIP-1β	Inflammatory	timeM006	No	10.74 ( 1.21, 21.05)	0.027	0.205
M012	MIP-1β	Inflammatory	timeM024	No	13.43 ( 3.15, 24.73)	0.010	0.103
M012	MIP-1β	Inflammatory	Low tissue turnover:timeM006	No	-5.07 (-16.47, 7.90)	0.428	0.758
M012	MIP-1β	Inflammatory	Low tissue turnover:timeM024	No	-12.37 (-23.43, 0.30)	0.058	0.302
M024	MIP-1β	Inflammatory	Low tissue turnover	No	-11.13 (-20.15, -1.19)	0.030	0.219
M024	MIP-1β	Inflammatory	timeM006	No	-2.37 (-10.95, 6.93)	0.604	0.883
M024	MIP-1β	Inflammatory	timeM012	No	-11.84 (-19.83, -3.05)	0.010	0.103
M024	MIP-1β	Inflammatory	Low tissue turnover:timeM006	No	8.33 ( -5.07, 23.61)	0.239	0.578
M024	MIP-1β	Inflammatory	Low tissue turnover:timeM012	No	14.11 ( -0.30, 30.60)	0.058	0.302
M006	TNF-α	Inflammatory	Low tissue turnover	No	-4.78 (-15.63, 7.36)	0.428	0.758
M006	TNF-α	Inflammatory	timeM012	No	19.36 ( 7.57, 32.58)	0.001	0.028
M006	TNF-α	Inflammatory	timeM024	No	2.63 ( -7.87, 14.45)	0.637	0.904
M006	TNF-α	Inflammatory	Low tissue turnover:timeM012	No	-5.45 (-18.78, 10.08)	0.474	0.793
M006	TNF-α	Inflammatory	Low tissue turnover:timeM024	No	-11.57 (-24.65, 3.67)	0.133	0.440
M012	TNF-α	Inflammatory	Low tissue turnover	No	-9.97 (-20.86, 2.43)	0.114	0.395
M012	TNF-α	Inflammatory	timeM006	No	-16.22 (-24.57, -7.04)	0.001	0.028
M012	TNF-α	Inflammatory	timeM024	No	-14.02 (-23.51, -3.44)	0.012	0.111
M012	TNF-α	Inflammatory	Low tissue turnover:timeM006	No	5.76 ( -9.15, 23.12)	0.474	0.793
M012	TNF-α	Inflammatory	Low tissue turnover:timeM024	No	-6.57 (-20.86, 10.41)	0.429	0.758
M024	TNF-α	Inflammatory	Low tissue turnover	No	-15.80 (-26.36, -3.92)	0.011	0.109
M024	TNF-α	Inflammatory	timeM006	No	-2.57 (-12.63, 8.55)	0.637	0.904
M024	TNF-α	Inflammatory	timeM012	No	16.30 ( 3.56, 30.73)	0.012	0.111
M024	TNF-α	Inflammatory	Low tissue turnover:timeM006	No	13.09 ( -3.54, 32.71)	0.133	0.440
M024	TNF-α	Inflammatory	Low tissue turnover:timeM012	No	7.04 ( -9.43, 26.36)	0.429	0.758

## Sheet: In publication
Visit	Cytokine	Reference	Contrast	Adj. For age, sex, BMI	Percentage change (95% CI)	p-value	Adjusted p-value
M006	GM-CSF	Structural damage	Inflammatory	Yes No	7.14 ( -4.88, 20.68) 8.22 ( -3.54, 21.53)	0.261 0.182	0.766 0.544
M006	GM-CSF	Structural damage	Low tissue turnover	Yes No	-8.06 (-18.29, 3.56) -7.60 (-17.88, 3.77)	0.172 0.185	0.724 0.544
M012	GM-CSF	Structural damage	Inflammatory	Yes No	5.34 ( -6.95, 19.24) 6.72 ( -5.64, 20.68)	0.417 0.305	0.893 0.661
M012	GM-CSF	Structural damage	Low tissue turnover	Yes No	-7.96 (-17.96, 3.36) -7.32 (-17.30, 3.98)	0.165 0.198	0.724 0.552
M024	GM-CSF	Structural damage	Inflammatory	Yes No	8.98 ( -4.11, 23.74) 11.18 ( -1.98, 25.99)	0.189 0.101	0.724 0.383
M024	GM-CSF	Structural damage	Low tissue turnover	Yes No	-8.88 (-18.94, 2.53) -9.06 (-19.10, 2.33)	0.126 0.115	0.611 0.396
M006	GM-CSF	Inflammatory	Low tissue turnover	Yes No	-14.10 (-23.97, -3.05) -14.70 (-24.50, -3.63)	0.015 0.011	0.362 0.109
M012	GM-CSF	Inflammatory	Low tissue turnover	Yes No	-12.63 (-23.36, -0.30) -13.06 (-23.74, -0.90)	0.047 0.037	0.440 0.251
M024	GM-CSF	Inflammatory	Low tissue turnover	Yes No	-16.39 (-26.66, -4.59) -18.13 (-28.18, -6.76)	0.009 0.003	0.345 0.055
M006	IL-10	Structural damage	Inflammatory	Yes No	24.61 ( 3.77, 49.63) 28.79 ( 7.79, 53.88)	0.020 0.006	0.362 0.084
M006	IL-10	Structural damage	Low tissue turnover	Yes No	1.11 (-15.80, 21.53) 2.84 (-14.19, 23.12)	0.903 0.765	0.979 0.932
M012	IL-10	Structural damage	Inflammatory	Yes No	7.36 (-10.86, 29.30) 8.87 ( -9.43, 31.00)	0.457 0.367	0.893 0.706
M012	IL-10	Structural damage	Low tissue turnover	Yes No	-9.52 (-24.04, 7.79) -9.24 (-23.74, 8.00)	0.267 0.278	0.767 0.621
M024	IL-10	Structural damage	Inflammatory	Yes No	17.47 ( -3.25, 42.62) 22.38 ( 1.11, 48.14)	0.106 0.039	0.611 0.251
M024	IL-10	Structural damage	Low tissue turnover	Yes No	3.77 (-13.58, 24.61) 3.15 (-14.10, 23.86)	0.692 0.744	0.973 0.932
M006	IL-10	Inflammatory	Low tissue turnover	Yes No	-18.86 (-32.70, -2.08) -20.15 (-33.83, -3.63)	0.031 0.020	0.396 0.172
M012	IL-10	Inflammatory	Low tissue turnover	Yes No	-15.72 (-30.79, 2.63) -16.64 (-31.55, 1.51)	0.093 0.072	0.611 0.324
M024	IL-10	Inflammatory	Low tissue turnover	Yes No	-11.57 (-27.89, 8.33) -15.72 (-31.13, 3.15)	0.238 0.099	0.755 0.383
M006	IL-12p70	Structural damage	Inflammatory	Yes No	-10.95 (-26.66, 8.22) -8.61 (-24.04, 9.97)	0.251 0.346	0.764 0.700
M006	IL-12p70	Structural damage	Low tissue turnover	Yes No	-2.86 (-20.63, 18.89) -0.20 (-18.13, 21.53)	0.782 0.981	0.976 0.988
M012	IL-12p70	Structural damage	Inflammatory	Yes No	3.36 (-14.02, 24.11) 3.05 (-14.02, 23.61)	0.731 0.744	0.976 0.932
M012	IL-12p70	Structural damage	Low tissue turnover	Yes No	-1.00 (-16.22, 17.00) 0.10 (-15.30, 18.18)	0.909 0.994	0.979 0.996
M024	IL-12p70	Structural damage	Inflammatory	Yes No	-3.34 (-23.74, 22.51) -9.52 (-28.32, 14.22)	0.780 0.405	0.976 0.743
M024	IL-12p70	Structural damage	Low tissue turnover	Yes No	5.97 (-14.96, 32.18) 3.05 (-17.14, 28.27)	0.609 0.787	0.948 0.932
M006	IL-12p70	Inflammatory	Low tissue turnover	Yes No	9.09 (-10.95, 33.51) 9.09 (-10.86, 33.64)	0.407 0.402	0.892 0.741
M012	IL-12p70	Inflammatory	Low tissue turnover	Yes No	-4.21 (-20.78, 15.95) -2.96 (-19.75, 17.35)	0.666 0.760	0.961 0.932
M024	IL-12p70	Inflammatory	Low tissue turnover	Yes No	9.64 (-13.06, 38.40) 13.88 ( -9.61, 43.48)	0.442 0.273	0.893 0.621
M006	IL-15	Structural damage	Inflammatory	Yes No	6.18 ( -1.49, 14.34) 5.55 ( -1.88, 13.66)	0.121 0.150	0.611 0.469
M006	IL-15	Structural damage	Low tissue turnover	Yes No	0.40 ( -6.85, 8.22) 0.00 ( -7.13, 7.68)	0.924 0.999	0.979 0.999
M012	IL-15	Structural damage	Inflammatory	Yes No	-1.78 ( -8.61, 5.55) -0.70 ( -7.60, 6.72)	0.629 0.845	0.948 0.932
M012	IL-15	Structural damage	Low tissue turnover	Yes No	-2.47 ( -8.88, 4.39) -1.69 ( -8.15, 5.13)	0.479 0.615	0.896 0.890
M024	IL-15	Structural damage	Inflammatory	Yes No	3.36 ( -4.40, 11.85) 2.74 ( -4.88, 11.07)	0.407 0.486	0.892 0.797
M024	IL-15	Structural damage	Low tissue turnover	Yes No	4.39 ( -2.96, 12.30) 3.77 ( -3.44, 11.63)	0.255 0.317	0.764 0.670
M006	IL-15	Inflammatory	Low tissue turnover	Yes No	-5.45 (-12.63, 2.33) -5.26 (-12.54, 2.53)	0.169 0.184	0.724 0.544
M012	IL-15	Inflammatory	Low tissue turnover	Yes No	-0.70 ( -8.15, 7.47) -1.00 ( -8.52, 7.04)	0.865 0.799	0.979 0.932
M024	IL-15	Inflammatory	Low tissue turnover	Yes No	0.90 ( -6.95, 9.53) 1.01 ( -6.95, 9.53)	0.825 0.811	0.976 0.932
M006	IL-17A	Structural damage	Inflammatory	Yes No	0.90 ( -9.61, 12.75) 0.60 ( -9.61, 12.08)	0.867 0.907	0.979 0.977
M006	IL-17A	Structural damage	Low tissue turnover	Yes No	3.56 ( -7.41, 15.72) 3.67 ( -7.23, 15.72)	0.546 0.529	0.936 0.839
M012	IL-17A	Structural damage	Inflammatory	Yes No	-1.98 (-12.89, 10.19) 0.40 (-10.68, 12.98)	0.737 0.943	0.976 0.988
M012	IL-17A	Structural damage	Low tissue turnover	Yes No	-0.40 (-11.22, 11.74) 1.51 ( -9.61, 13.88)	0.948 0.804	0.980 0.932
M024	IL-17A	Structural damage	Inflammatory	Yes No	2.63 ( -9.79, 16.65) 2.63 ( -9.52, 16.42)	0.694 0.689	0.973 0.923
M024	IL-17A	Structural damage	Low tissue turnover	Yes No	-5.73 (-16.64, 6.72) -5.26 (-16.31, 7.25)	0.356 0.394	0.859 0.735
M006	IL-17A	Inflammatory	Low tissue turnover	Yes No	2.53 ( -8.42, 14.80) 2.94 ( -8.15, 15.37)	0.666 0.616	0.961 0.890
M012	IL-17A	Inflammatory	Low tissue turnover	Yes No	1.71 (-10.51, 15.49) 1.01 (-11.13, 14.91)	0.801 0.874	0.976 0.949
M024	IL-17A	Inflammatory	Low tissue turnover	Yes No	-8.06 (-19.59, 5.13) -7.69 (-19.27, 5.44)	0.218 0.240	0.724 0.578
M006	IL-1ra	Structural damage	Inflammatory	Yes No	22.14 ( 7.90, 38.40) 26.74 ( 11.96, 43.48)	0.002 <0.001	0.083 <0.001
M006	IL-1ra	Structural damage	Low tissue turnover	Yes No	9.53 ( -3.05, 23.61) 13.09 ( 0.10, 27.63)	0.149 0.049	0.676 0.273
M012	IL-1ra	Structural damage	Inflammatory	Yes No	35.53 ( 19.01, 54.34) 39.38 ( 22.26, 58.88)	<0.001 <0.001	<0.001 <0.001
M012	IL-1ra	Structural damage	Low tissue turnover	Yes No	13.09 ( 0.40, 27.51) 15.37 ( 2.33, 30.08)	0.045 0.020	0.440 0.172
M024	IL-1ra	Structural damage	Inflammatory	Yes No	39.65 ( 22.26, 59.36) 46.08 ( 28.02, 66.70)	<0.001 <0.001	<0.001 <0.001
M024	IL-1ra	Structural damage	Low tissue turnover	Yes No	10.19 ( -2.37, 24.48) 13.66 ( 0.60, 28.27)	0.120 0.042	0.611 0.251
M006	IL-1ra	Inflammatory	Low tissue turnover	Yes No	-10.42 (-21.02, 1.61) -10.86 (-21.49, 1.31)	0.090 0.079	0.611 0.335
M012	IL-1ra	Inflammatory	Low tissue turnover	Yes No	-16.47 (-27.17, -4.30) -17.22 (-27.89, -5.07)	0.010 0.007	0.362 0.084
M024	IL-1ra	Inflammatory	Low tissue turnover	Yes No	-21.02 (-31.13, -9.52) -22.20 (-32.16,-10.77)	0.001 <0.001	0.047 <0.001
M006	IL-1α	Structural damage	Inflammatory	Yes No	-2.57 (-17.22, 14.68) -2.57 (-16.81, 14.22)	0.756 0.751	0.976 0.932
M006	IL-1α	Structural damage	Low tissue turnover	Yes No	-4.40 (-19.18, 13.09) -4.69 (-19.18, 12.41)	0.603 0.571	0.944 0.859
M012	IL-1α	Structural damage	Inflammatory	Yes No	-2.76 (-17.14, 14.11) -1.59 (-16.05, 15.37)	0.731 0.842	0.976 0.932
M012	IL-1α	Structural damage	Low tissue turnover	Yes No	-2.37 (-16.31, 14.00) -0.20 (-14.36, 16.30)	0.765 0.980	0.976 0.988
M024	IL-1α	Structural damage	Inflammatory	Yes No	1.71 (-14.62, 20.92) 1.92 (-14.02, 20.92)	0.850 0.827	0.979 0.932
M024	IL-1α	Structural damage	Low tissue turnover	Yes No	-14.62 (-27.24, 0.10) -14.53 (-27.09, 0.20)	0.055 0.055	0.474 0.298
M006	IL-1α	Inflammatory	Low tissue turnover	Yes No	-1.88 (-17.22, 16.42) -2.18 (-17.63, 16.07)	0.829 0.799	0.976 0.932
M012	IL-1α	Inflammatory	Low tissue turnover	Yes No	0.50 (-15.63, 19.60) 1.41 (-14.79, 20.68)	0.959 0.873	0.984 0.949
M024	IL-1α	Inflammatory	Low tissue turnover	Yes No	-16.05 (-29.53, 0.10) -16.14 (-29.60, -0.20)	0.051 0.047	0.463 0.264
M006	IL-1β	Structural damage	Inflammatory	Yes No	2.84 ( -6.57, 13.09) 1.71 ( -7.41, 11.63)	0.577 0.725	0.944 0.932
M006	IL-1β	Structural damage	Low tissue turnover	Yes No	2.74 ( -6.67, 13.09) 2.12 ( -7.13, 12.30)	0.582 0.662	0.944 0.918
M012	IL-1β	Structural damage	Inflammatory	Yes No	-2.96 (-11.49, 6.50) -0.70 ( -9.43, 8.98)	0.536 0.890	0.925 0.962
M012	IL-1β	Structural damage	Low tissue turnover	Yes No	3.56 ( -5.16, 13.09) 4.60 ( -4.30, 14.11)	0.441 0.325	0.893 0.670
M024	IL-1β	Structural damage	Inflammatory	Yes No	8.44 ( -4.30, 22.88) 8.65 ( -3.92, 22.75)	0.210 0.189	0.724 0.545
M024	IL-1β	Structural damage	Low tissue turnover	Yes No	5.65 ( -5.64, 18.53) 5.87 ( -5.54, 18.65)	0.343 0.325	0.850 0.670
M006	IL-1β	Inflammatory	Low tissue turnover	Yes No	0.00 ( -9.70, 10.63) 0.40 ( -9.34, 11.29)	0.995 0.934	0.995 0.988
M012	IL-1β	Inflammatory	Low tissue turnover	Yes No	6.72 ( -3.44, 17.82) 5.23 ( -4.78, 16.30)	0.210 0.321	0.724 0.670
M024	IL-1β	Inflammatory	Low tissue turnover	Yes No	-2.57 (-14.36, 10.96) -2.57 (-14.19, 10.74)	0.697 0.694	0.973 0.923
M006	IL-2	Structural damage	Inflammatory	Yes No	-3.15 (-13.67, 8.65) -3.34 (-13.58, 8.11)	0.591 0.555	0.944 0.858
M006	IL-2	Structural damage	Low tissue turnover	Yes No	3.05 ( -8.24, 15.60) 2.33 ( -8.70, 14.80)	0.620 0.692	0.948 0.923
M012	IL-2	Structural damage	Inflammatory	Yes No	-2.57 (-12.63, 8.55) -0.30 (-10.60, 11.18)	0.640 0.956	0.948 0.988
M012	IL-2	Structural damage	Low tissue turnover	Yes No	-0.40 (-10.15, 10.41) 0.80 ( -9.15, 11.74)	0.934 0.885	0.979 0.959
M024	IL-2	Structural damage	Inflammatory	Yes No	13.31 ( -0.10, 28.40) 10.74 ( -2.08, 25.23)	0.054 0.106	0.474 0.383
M024	IL-2	Structural damage	Low tissue turnover	Yes No	5.44 ( -6.01, 18.41) 4.08 ( -7.23, 16.65)	0.371 0.497	0.868 0.805
M006	IL-2	Inflammatory	Low tissue turnover	Yes No	6.40 ( -5.64, 19.84) 5.87 ( -6.20, 19.48)	0.319 0.357	0.819 0.705
M012	IL-2	Inflammatory	Low tissue turnover	Yes No	2.22 ( -9.15, 15.03) 1.11 (-10.24, 13.88)	0.721 0.860	0.976 0.937
M024	IL-2	Inflammatory	Low tissue turnover	Yes No	-6.95 (-18.21, 5.97) -6.01 (-17.47, 6.93)	0.286 0.350	0.774 0.701
M006	IL-8	Structural damage	Inflammatory	Yes No	-2.96 (-10.60, 5.34) -0.50 ( -8.15, 7.68)	0.476 0.894	0.896 0.965
M006	IL-8	Structural damage	Low tissue turnover	Yes No	-0.10 ( -7.78, 8.33) 1.51 ( -6.29, 9.86)	0.990 0.719	0.991 0.932
M012	IL-8	Structural damage	Inflammatory	Yes No	-5.45 (-13.15, 3.05) -3.44 (-11.22, 5.02)	0.204 0.420	0.724 0.754
M012	IL-8	Structural damage	Low tissue turnover	Yes No	1.11 ( -6.57, 9.42) 1.51 ( -6.11, 9.75)	0.785 0.707	0.976 0.923
M024	IL-8	Structural damage	Inflammatory	Yes No	8.33 ( -0.70, 18.18) 8.98 ( 0.00, 18.65)	0.073 0.052	0.551 0.284
M024	IL-8	Structural damage	Low tissue turnover	Yes No	2.02 ( -5.82, 10.41) 1.82 ( -5.92, 10.30)	0.632 0.655	0.948 0.918
M006	IL-8	Inflammatory	Low tissue turnover	Yes No	3.05 ( -5.16, 11.85) 2.02 ( -6.11, 10.85)	0.489 0.636	0.896 0.904
M012	IL-8	Inflammatory	Low tissue turnover	Yes No	6.93 ( -2.27, 17.00) 5.13 ( -3.92, 15.03)	0.149 0.277	0.676 0.621
M024	IL-8	Inflammatory	Low tissue turnover	Yes No	-5.92 (-14.02, 2.94) -6.48 (-14.53, 2.22)	0.190 0.142	0.724 0.459
M006	IP-10	Structural damage	Inflammatory	Yes No	3.15 ( -6.48, 13.77) 6.29 ( -3.34, 17.00)	0.541 0.212	0.932 0.569
M006	IP-10	Structural damage	Low tissue turnover	Yes No	-9.70 (-17.96, -0.60) -8.24 (-16.56, 0.90)	0.039 0.077	0.412 0.333
M012	IP-10	Structural damage	Inflammatory	Yes No	3.77 ( -6.29, 14.91) 4.81 ( -5.26, 16.07)	0.479 0.360	0.896 0.705
M012	IP-10	Structural damage	Low tissue turnover	Yes No	-5.64 (-14.10, 3.77) -5.82 (-14.19, 3.46)	0.235 0.212	0.755 0.569
M024	IP-10	Structural damage	Inflammatory	Yes No	3.98 ( -6.29, 15.37) 6.18 ( -4.21, 17.59)	0.462 0.257	0.893 0.606
M024	IP-10	Structural damage	Low tissue turnover	Yes No	-4.02 (-12.80, 5.65) -4.21 (-12.89, 5.34)	0.406 0.379	0.892 0.719
M006	IP-10	Inflammatory	Low tissue turnover	Yes No	-12.45 (-20.71, -3.34) -13.76 (-21.89, -4.69)	0.009 0.004	0.345 0.067
M012	IP-10	Inflammatory	Low tissue turnover	Yes No	-9.06 (-18.29, 1.31) -10.15 (-19.35, 0.00)	0.087 0.051	0.611 0.281
M024	IP-10	Inflammatory	Low tissue turnover	Yes No	-7.69 (-17.14, 2.74) -9.79 (-18.86, 0.40)	0.147 0.062	0.673 0.302
M006	MCP-1	Structural damage	Inflammatory	Yes No	2.63 ( -4.11, 9.86) 4.29 ( -2.37, 11.40)	0.453 0.218	0.893 0.569
M006	MCP-1	Structural damage	Low tissue turnover	Yes No	-2.27 ( -8.52, 4.29) -1.29 ( -7.50, 5.44)	0.489 0.703	0.896 0.923
M012	MCP-1	Structural damage	Inflammatory	Yes No	3.05 ( -4.02, 10.63) 5.34 ( -1.78, 12.98)	0.408 0.150	0.893 0.469
M012	MCP-1	Structural damage	Low tissue turnover	Yes No	5.44 ( -1.19, 12.41) 6.29 ( -0.30, 13.31)	0.112 0.066	0.611 0.319
M024	MCP-1	Structural damage	Inflammatory	Yes No	13.31 ( 5.44, 21.65) 13.54 ( 5.87, 21.90)	0.001 <0.001	0.047 <0.001
M024	MCP-1	Structural damage	Low tissue turnover	Yes No	5.65 ( -1.00, 12.64) 5.76 ( -0.80, 12.86)	0.103 0.091	0.611 0.372
M006	MCP-1	Inflammatory	Low tissue turnover	Yes No	-4.88 (-11.13, 1.92) -5.35 (-11.57, 1.41)	0.158 0.120	0.714 0.411
M012	MCP-1	Inflammatory	Low tissue turnover	Yes No	2.33 ( -4.97, 10.19) 0.90 ( -6.29, 8.65)	0.551 0.813	0.940 0.932
M024	MCP-1	Inflammatory	Low tissue turnover	Yes No	-6.76 (-13.41, 0.40) -6.85 (-13.41, 0.30)	0.065 0.060	0.526 0.302
M006	MIP-1α	Structural damage	Inflammatory	Yes No	-8.24 (-23.59, 10.19) -8.79 (-23.51, 8.76)	0.362 0.305	0.859 0.661
M006	MIP-1α	Structural damage	Low tissue turnover	Yes No	-6.39 (-20.63, 10.52) -7.23 (-21.02, 9.09)	0.442 0.363	0.893 0.705
M012	MIP-1α	Structural damage	Inflammatory	Yes No	-2.86 (-17.14, 13.77) -3.92 (-17.80, 12.19)	0.722 0.616	0.976 0.890
M012	MIP-1α	Structural damage	Low tissue turnover	Yes No	1.61 (-11.22, 16.30) 0.50 (-12.10, 15.03)	0.819 0.938	0.976 0.988
M024	MIP-1α	Structural damage	Inflammatory	Yes No	22.75 ( -0.50, 51.29) 23.12 ( 1.11, 49.93)	0.060 0.041	0.505 0.251
M024	MIP-1α	Structural damage	Low tissue turnover	Yes No	20.68 ( 0.60, 44.77) 20.08 ( 0.50, 43.62)	0.046 0.047	0.440 0.264
M006	MIP-1α	Inflammatory	Low tissue turnover	Yes No	2.12 (-14.53, 21.90) 1.71 (-14.79, 21.53)	0.822 0.849	0.976 0.934
M012	MIP-1α	Inflammatory	Low tissue turnover	Yes No	4.60 (-11.49, 23.61) 4.60 (-11.22, 23.37)	0.601 0.592	0.944 0.879
M024	MIP-1α	Inflammatory	Low tissue turnover	Yes No	-1.59 (-20.47, 21.77) -2.37 (-20.71, 20.20)	0.884 0.821	0.979 0.932
M006	MIP-1β	Structural damage	Inflammatory	Yes No	6.93 ( -3.05, 18.06) 8.00 ( -1.98, 18.89)	0.182 0.123	0.724 0.418
M006	MIP-1β	Structural damage	Low tissue turnover	Yes No	3.25 ( -6.29, 13.77) 3.87 ( -5.73, 14.45)	0.523 0.449	0.911 0.783
M012	MIP-1β	Structural damage	Inflammatory	Yes No	4.39 ( -5.54, 15.37) 4.39 ( -5.54, 15.37)	0.398 0.403	0.890 0.741
M012	MIP-1β	Structural damage	Low tissue turnover	Yes No	5.13 ( -4.21, 15.37) 5.76 ( -3.63, 16.07)	0.292 0.241	0.781 0.578
M024	MIP-1β	Structural damage	Inflammatory	Yes No	12.64 ( 1.61, 24.98) 12.41 ( 1.41, 24.61)	0.024 0.026	0.388 0.203
M024	MIP-1β	Structural damage	Low tissue turnover	Yes No	-0.30 ( -9.34, 9.75) -0.10 ( -9.24, 9.97)	0.953 0.978	0.980 0.988
M006	MIP-1β	Inflammatory	Low tissue turnover	Yes No	-3.44 (-12.80, 6.82) -3.82 (-13.24, 6.61)	0.497 0.461	0.897 0.784
M012	MIP-1β	Inflammatory	Low tissue turnover	Yes No	0.70 ( -9.43, 11.96) 1.31 ( -8.97, 12.75)	0.900 0.808	0.979 0.932
M024	MIP-1β	Inflammatory	Low tissue turnover	Yes No	-11.49 (-20.39, -1.59) -11.13 (-20.15, -1.19)	0.025 0.030	0.393 0.219
M006	TNF-α	Structural damage	Inflammatory	Yes No	1.71 ( -9.52, 14.45) 0.20 (-10.60, 12.30)	0.776 0.975	0.976 0.988
M006	TNF-α	Structural damage	Low tissue turnover	Yes No	-3.73 (-14.44, 8.33) -4.59 (-15.13, 7.14)	0.534 0.430	0.924 0.758
M012	TNF-α	Structural damage	Inflammatory	Yes No	6.50 ( -5.82, 20.56) 8.22 ( -4.11, 22.26)	0.314 0.204	0.816 0.560
M012	TNF-α	Structural damage	Low tissue turnover	Yes No	-4.50 (-14.70, 7.04) -2.57 (-12.98, 9.20)	0.436 0.657	0.893 0.918
M024	TNF-α	Structural damage	Inflammatory	Yes No	15.26 ( 1.41, 31.00) 17.35 ( 3.46, 33.24)	0.031 0.013	0.396 0.119
M024	TNF-α	Structural damage	Low tissue turnover	Yes No	-1.39 (-12.45, 11.07) -1.19 (-12.28, 11.29)	0.821 0.846	0.976 0.932
M006	TNF-α	Inflammatory	Low tissue turnover	Yes No	-5.35 (-16.05, 6.72) -4.78 (-15.63, 7.36)	0.374 0.428	0.868 0.758
M012	TNF-α	Inflammatory	Low tissue turnover	Yes No	-10.33 (-21.18, 2.02) -9.97 (-20.86, 2.43)	0.101 0.114	0.611 0.395
M024	TNF-α	Inflammatory	Low tissue turnover	Yes No	-14.44 (-25.17, -2.18) -15.80 (-26.36, -3.92)	0.023 0.011	0.378 0.109
